# Supplementary material for: Interspecific Gene Flow and Selective Sweeps in Picea wilsonii, P. neoveitchii and P. likiangensis
Source: Plants (Basel). 2022 Nov 6;11(21):2993. doi: 10.3390/plants11212993 (PMC9658573; doi:10.3390/plants11212993)
Supplement: Supplementary file 1 [file plants-11-02993-s001.zip]

Archive with 6 entries (6 files):
- Table S1-Selected genes between P. wilsonii and P. neoveitchi.xls
- Table S2-Selected genes between P. likiangensis and P. neoveitchii.xls
- Table S3-GO enrichment (molecular function) analysis of selected genes between P. wilsonii and P. neoveitchi.xls
- Table S4-GO enrichment (molecular function) analysis of selected genes between P. likiangensis and P. neoveitchi.xls
- Table S5-Geographic information of the Picea populations in the study.xlsx
- Table S6-Statistics of nucleobase information before and after filtering.xlsx
