# Supplementary material for: Interspecific Gene Flow and Selective Sweeps in Picea wilsonii, P. neoveitchii and P. likiangensis
Source: Plants (Basel). 2022 Nov 6;11(21):2993. doi: 10.3390/plants11212993 (PMC9658573; doi:10.3390/plants11212993)
Supplement: Supplementary file 1 [file plants-11-02993-s001.zip › Table S1-Selected genes between P. wilsonii and P. neoveitchi.xls]

## Sheet: S1-A_vs_B_0.05_fst_pi_sig_inter
GeneID	Symbol	Description	KEGG_A_class	KEGG_B_class	Pathway	K_ID	GO Component	GO Function	GO Process
MA_10435740g0010	CFM2	KAH9306351.1 hypothetical protein KI387_010755, partial [Taxus chinensis]	-	-	-	-	GO:0005575//cellular_component;GO:0005622//intracellular anatomical structure;GO:0005737//cytoplasm;GO:0009507//chloroplast;GO:0009532//plastid stroma;GO:0009536//plastid;GO:0009570//chloroplast stroma;GO:0043226//organelle;GO:0043227//membrane-bounded organelle;GO:0043229//intracellular organelle;GO:0043231//intracellular membrane-bounded organelle	GO:0003674//molecular_function;GO:0003676//nucleic acid binding;GO:0003723//RNA binding;GO:0005488//binding;GO:0097159//organic cyclic compound binding;GO:1901363//heterocyclic compound binding	GO:0000373//Group II intron splicing;GO:0000375//RNA splicing, via transesterification reactions;GO:0000377//RNA splicing, via transesterification reactions with bulged adenosine as nucleophile;GO:0006139//nucleobase-containing compound metabolic process;GO:0006396//RNA processing;GO:0006397//mRNA processing;GO:0006417//regulation of translation;GO:0006725//cellular aromatic compound metabolic pr…
MA_22296g0010	--	KAH8967738.1 hypothetical protein BDL97_03G092300 [Sphagnum fallax]	-	-	-	-	GO:0005634//nucleus	GO:0003676//nucleic acid binding;GO:0005515//protein binding;GO:0008081//phosphoric diester hydrolase activity;GO:0008270//zinc ion binding;GO:0016818//hydrolase activity, acting on acid anhydrides, in phosphorus-containing anhydrides	GO:0006281//DNA repair
MA_10437264g0020	LPD1	ABR16254.1 unknown [Picea sitchensis]	Metabolism;Metabolism;Metabolism;Metabolism;Metabolism;Metabolism;Metabolism;Metabolism;Metabolism;Metabolism;Metabolism;Metabolism	Global and overview maps;Global and overview maps;Global and overview maps;Carbohydrate metabolism;Carbohydrate metabolism;Amino acid metabolism;Carbohydrate metabolism;Amino acid metabolism;Carbohydrate metabolism;Amino acid metabolism;Carbohydrate metabolism;Amino acid metabolism	ko01100//Metabolic pathways;ko01110//Biosynthesis of secondary metabolites;ko01200//Carbon metabolism;ko00010//Glycolysis / Gluconeogenesis;ko00620//Pyruvate metabolism;ko00280//Valine, leucine and isoleucine degradation;ko00630//Glyoxylate and dicarboxylate metabolism;ko00380//Tryptophan metabolism;ko00020//Citrate cycle (TCA cycle);ko00260//Glycine, serine and threonine metabolism;ko00640//Prop…	K00382;K00382;K00382;K00382;K00382;K00382;K00382;K00382;K00382;K00382;K00382;K00382	GO:0005575//cellular_component;GO:0005886//plasma membrane;GO:0016020//membrane;GO:0071944//cell periphery	GO:0000166//nucleotide binding;GO:0003674//molecular_function;GO:0003824//catalytic activity;GO:0004148//dihydrolipoyl dehydrogenase activity;GO:0004362//glutathione-disulfide reductase (NADPH) activity;GO:0005488//binding;GO:0009055//electron transfer activity;GO:0016152//mercury (II) reductase activity;GO:0016491//oxidoreductase activity;GO:0016651//oxidoreductase activity, acting on NAD(P)H;GO…	GO:0005975//carbohydrate metabolic process;GO:0006082//organic acid metabolic process;GO:0006090//pyruvate metabolic process;GO:0006091//generation of precursor metabolites and energy;GO:0006096//glycolytic process;GO:0006139//nucleobase-containing compound metabolic process;GO:0006163//purine nucleotide metabolic process;GO:0006164//purine nucleotide biosynthetic process;GO:0006165//nucleoside d…
MA_16234g0010	HMG1	ACN40476.1 unknown [Picea sitchensis]	Metabolism;Metabolism;Metabolism	Global and overview maps;Global and overview maps;Metabolism of terpenoids and polyketides	ko01100//Metabolic pathways;ko01110//Biosynthesis of secondary metabolites;ko00900//Terpenoid backbone biosynthesis	K00021;K00021;K00021	-	GO:0004420//hydroxymethylglutaryl-CoA reductase (NADPH) activity	GO:0008299//isoprenoid biosynthetic process;GO:0015936//coenzyme A metabolic process;GO:0016054//organic acid catabolic process
MA_104210g0010	NAP1;2	XP_010321082.1 nucleosome assembly protein 1;2 isoform X2 [Solanum lycopersicum]	-	-	-	-	GO:0005634//nucleus	-	GO:0006334//nucleosome assembly
MA_10431946g0010	NPF4.6	AQX43128.1 NPF family transporter [Pinus pinaster]	-	-	-	-	GO:0016020//membrane	GO:0015333//peptide:proton symporter activity;GO:0022857//transmembrane transporter activity	GO:0015833//peptide transport;GO:0055085//transmembrane transport
MA_98332g0020	ALDH3I1	ABK24239.1 unknown [Picea sitchensis]	Metabolism;Metabolism;Metabolism;Metabolism;Metabolism;Metabolism;Metabolism;Metabolism;Metabolism;Metabolism;Metabolism;Metabolism;Metabolism;Metabolism;Metabolism	Global and overview maps;Global and overview maps;Carbohydrate metabolism;Carbohydrate metabolism;Lipid metabolism;Amino acid metabolism;Amino acid metabolism;Carbohydrate metabolism;Amino acid metabolism;Metabolism of other amino acids;Lipid metabolism;Metabolism of cofactors and vitamins;Amino acid metabolism;Amino acid metabolism;Metabolism of terpenoids and polyketides	ko01100//Metabolic pathways;ko01110//Biosynthesis of secondary metabolites;ko00010//Glycolysis / Gluconeogenesis;ko00620//Pyruvate metabolism;ko00071//Fatty acid degradation;ko00280//Valine, leucine and isoleucine degradation;ko00380//Tryptophan metabolism;ko00053//Ascorbate and aldarate metabolism;ko00330//Arginine and proline metabolism;ko00410//beta-Alanine metabolism;ko00561//Glycerolipid met…	K00128;K00128;K00128;K00128;K00128;K00128;K00128;K00128;K00128;K00128;K00128;K00128;K00128;K00128;K00128	-	GO:0016491//oxidoreductase activity;GO:0016620//oxidoreductase activity, acting on the aldehyde or oxo group of donors, NAD or NADP as acceptor	GO:0006527//arginine catabolic process
MA_101756g0010	CRK2	ACN39857.1 unknown [Picea sitchensis]	-	-	-	-	-	GO:0004672//protein kinase activity;GO:0005524//ATP binding	GO:0006468//protein phosphorylation
MA_103467g0010	--	KAH9298245.1 hypothetical protein KI387_029927, partial [Taxus chinensis]	-	-	-	-	GO:0030126//COPI vesicle coat	GO:0005198//structural molecule activity;GO:0005515//protein binding	GO:0006886//intracellular protein transport;GO:0016192//vesicle-mediated transport
MA_36319g0010	STY17	ACN40743.1 unknown [Picea sitchensis]	-	-	-	-	GO:0005575//cellular_component;GO:0005622//intracellular anatomical structure;GO:0005737//cytoplasm;GO:0016020//membrane;GO:0016021//integral component of membrane;GO:0031224//intrinsic component of membrane	GO:0000166//nucleotide binding;GO:0003674//molecular_function;GO:0003824//catalytic activity;GO:0004672//protein kinase activity;GO:0004674//protein serine/threonine kinase activity;GO:0005488//binding;GO:0005524//ATP binding;GO:0016301//kinase activity;GO:0016740//transferase activity;GO:0016772//transferase activity, transferring phosphorus-containing groups;GO:0016773//phosphotransferase activ…	GO:0006139//nucleobase-containing compound metabolic process;GO:0006464//cellular protein modification process;GO:0006468//protein phosphorylation;GO:0006725//cellular aromatic compound metabolic process;GO:0006753//nucleoside phosphate metabolic process;GO:0006793//phosphorus metabolic process;GO:0006796//phosphate-containing compound metabolic process;GO:0006807//nitrogen compound metabolic pro…
MA_5886g0010	--	-	-	-	-	-	-	-	-
MA_7608g0010	--	-	-	-	-	-	-	-	-
MA_19880g0010	--	-	-	-	-	-	-	-	-
MA_90480g0010	--	ABK23184.1 unknown [Picea sitchensis]	-	-	-	-	-	-	-
MA_63773g0010	ERECTA	RWR95898.1 LRR receptor-like serine/threonine-protein kinase ERECTA isoform X2 [Cinnamomum micranthum f. kanehirae]	Environmental Information Processing	Signal transduction	ko04016//MAPK signaling pathway - plant	K20718	-	GO:0005515//protein binding	-
MA_49435g0010	nep2	KAH9291203.1 hypothetical protein KI387_043608 [Taxus chinensis]	-	-	-	-	GO:0005575//cellular_component;GO:0005576//extracellular region	GO:0003674//molecular_function;GO:0003824//catalytic activity;GO:0004175//endopeptidase activity;GO:0004190//aspartic-type endopeptidase activity;GO:0008233//peptidase activity;GO:0016787//hydrolase activity;GO:0070001//aspartic-type peptidase activity;GO:0140096//catalytic activity, acting on a protein	GO:0006508//proteolysis;GO:0006807//nitrogen compound metabolic process;GO:0008150//biological_process;GO:0008152//metabolic process;GO:0019538//protein metabolic process;GO:0043170//macromolecule metabolic process;GO:0044238//primary metabolic process;GO:0071704//organic substance metabolic process;GO:1901564//organonitrogen compound metabolic process
MA_131460g0010	At5g11770	ABK22662.1 unknown [Picea sitchensis]	Metabolism;Metabolism	Global and overview maps;Energy metabolism	ko01100//Metabolic pathways;ko00190//Oxidative phosphorylation	K03940;K03940	GO:0030964//NADH dehydrogenase complex	GO:0050136//NADH dehydrogenase (quinone) activity;GO:0051536//iron-sulfur cluster binding	-
MA_31569g0010	PCMP-H12	KAH9301061.1 hypothetical protein KI387_012644, partial [Taxus chinensis]	-	-	-	-	GO:0005575//cellular_component;GO:0005622//intracellular anatomical structure;GO:0043226//organelle;GO:0043227//membrane-bounded organelle;GO:0043229//intracellular organelle;GO:0043231//intracellular membrane-bounded organelle	GO:0003674//molecular_function;GO:0003676//nucleic acid binding;GO:0003678//DNA helicase activity;GO:0003723//RNA binding;GO:0003824//catalytic activity;GO:0004518//nuclease activity;GO:0004519//endonuclease activity;GO:0005488//binding;GO:0005524//ATP binding;GO:0008270//zinc ion binding;GO:0016787//hydrolase activity;GO:0016788//hydrolase activity, acting on ester bonds;GO:0043167//ion binding;…	GO:0006139//nucleobase-containing compound metabolic process;GO:0006260//DNA replication;GO:0006725//cellular aromatic compound metabolic process;GO:0006807//nitrogen compound metabolic process;GO:0008150//biological_process;GO:0008152//metabolic process;GO:0009451//RNA modification;GO:0009987//cellular process;GO:0016070//RNA metabolic process;GO:0034641//cellular nitrogen compound metabolic pro…
MA_20552g0010	At1g80150	AFB34640.1 hypothetical protein UMN_1072_01, partial [Abies alba]	-	-	-	-	GO:0005575//cellular_component;GO:0005622//intracellular anatomical structure;GO:0005737//cytoplasm;GO:0005739//mitochondrion;GO:0043226//organelle;GO:0043227//membrane-bounded organelle;GO:0043229//intracellular organelle;GO:0043231//intracellular membrane-bounded organelle	GO:0003674//molecular_function;GO:0003676//nucleic acid binding;GO:0003723//RNA binding;GO:0003824//catalytic activity;GO:0004518//nuclease activity;GO:0004519//endonuclease activity;GO:0005488//binding;GO:0009916//alternative oxidase activity;GO:0016787//hydrolase activity;GO:0016788//hydrolase activity, acting on ester bonds;GO:0097159//organic cyclic compound binding;GO:1901363//heterocyclic c…	GO:0006139//nucleobase-containing compound metabolic process;GO:0006725//cellular aromatic compound metabolic process;GO:0006807//nitrogen compound metabolic process;GO:0008150//biological_process;GO:0008152//metabolic process;GO:0009451//RNA modification;GO:0009987//cellular process;GO:0016070//RNA metabolic process;GO:0034641//cellular nitrogen compound metabolic process;GO:0043170//macromolecu…
MA_98449g0010	tfb	XP_018675149.1 PREDICTED: transcription initiation factor IIB-like isoform X1 [Musa acuminata subsp. malaccensis] [Musa acuminata]	Genetic Information Processing	Transcription	ko03022//Basal transcription factors	K03124	GO:0005840//ribosome	GO:0003735//structural constituent of ribosome	GO:0006412//translation
MA_92648g0010	--	-	-	-	-	-	-	-	-
MA_10430653g0010	At1g30440	KAF3782908.1 BTB/POZ domain-containing protein [Nymphaea thermarum]	-	-	-	-	GO:0005575//cellular_component;GO:0005886//plasma membrane;GO:0016020//membrane;GO:0071944//cell periphery	GO:0005515//protein binding	GO:0006464//cellular protein modification process;GO:0006807//nitrogen compound metabolic process;GO:0008150//biological_process;GO:0008152//metabolic process;GO:0009987//cellular process;GO:0016567//protein ubiquitination;GO:0019538//protein metabolic process;GO:0032446//protein modification by small protein conjugation;GO:0036211//protein modification process;GO:0043170//macromolecule metabolic…
MA_2998g0020	--	ABR16298.1 unknown [Picea sitchensis]	-	-	-	-	-	GO:0003676//nucleic acid binding;GO:0008270//zinc ion binding	-
MA_98332g0010	ALDH3H1	ABK24239.1 unknown [Picea sitchensis]	Metabolism;Metabolism;Metabolism;Metabolism;Metabolism;Metabolism;Metabolism;Metabolism;Metabolism;Metabolism;Metabolism;Metabolism;Metabolism;Metabolism;Metabolism	Global and overview maps;Global and overview maps;Carbohydrate metabolism;Carbohydrate metabolism;Lipid metabolism;Amino acid metabolism;Amino acid metabolism;Carbohydrate metabolism;Amino acid metabolism;Metabolism of other amino acids;Lipid metabolism;Metabolism of cofactors and vitamins;Amino acid metabolism;Amino acid metabolism;Metabolism of terpenoids and polyketides	ko01100//Metabolic pathways;ko01110//Biosynthesis of secondary metabolites;ko00010//Glycolysis / Gluconeogenesis;ko00620//Pyruvate metabolism;ko00071//Fatty acid degradation;ko00280//Valine, leucine and isoleucine degradation;ko00380//Tryptophan metabolism;ko00053//Ascorbate and aldarate metabolism;ko00330//Arginine and proline metabolism;ko00410//beta-Alanine metabolism;ko00561//Glycerolipid met…	K00128;K00128;K00128;K00128;K00128;K00128;K00128;K00128;K00128;K00128;K00128;K00128;K00128;K00128;K00128	GO:0005575//cellular_component;GO:0005622//intracellular anatomical structure;GO:0005737//cytoplasm;GO:0005773//vacuole;GO:0005783//endoplasmic reticulum;GO:0005794//Golgi apparatus;GO:0005911//cell-cell junction;GO:0009506//plasmodesma;GO:0009536//plastid;GO:0012505//endomembrane system;GO:0016020//membrane;GO:0030054//cell junction;GO:0043226//organelle;GO:0043227//membrane-bounded organelle;GO…	GO:0003674//molecular_function;GO:0003824//catalytic activity;GO:0003842//1-pyrroline-5-carboxylate dehydrogenase activity;GO:0004028//3-chloroallyl aldehyde dehydrogenase activity;GO:0004029//aldehyde dehydrogenase (NAD+) activity;GO:0004491//methylmalonate-semialdehyde dehydrogenase (acylating) activity;GO:0004777//succinate-semialdehyde dehydrogenase (NAD+) activity;GO:0008802//betaine-aldehyd…	GO:0001101//response to acid chemical;GO:0006081//cellular aldehyde metabolic process;GO:0006527//arginine catabolic process;GO:0006562//proline catabolic process;GO:0006574//valine catabolic process;GO:0006578//amino-acid betaine biosynthetic process;GO:0006950//response to stress;GO:0006970//response to osmotic stress;GO:0008150//biological_process;GO:0008152//metabolic process;GO:0009269//resp…
MA_10430586g0030	--	-	-	-	-	-	-	-	-
MA_10433974g0010	fray2	KAH9328930.1 hypothetical protein KI387_001038, partial [Taxus chinensis]	-	-	-	-	GO:0005575//cellular_component;GO:0005622//intracellular anatomical structure;GO:0005737//cytoplasm	GO:0000166//nucleotide binding;GO:0003674//molecular_function;GO:0003824//catalytic activity;GO:0004672//protein kinase activity;GO:0004674//protein serine/threonine kinase activity;GO:0005488//binding;GO:0005524//ATP binding;GO:0016301//kinase activity;GO:0016740//transferase activity;GO:0016772//transferase activity, transferring phosphorus-containing groups;GO:0016773//phosphotransferase activ…	GO:0001932//regulation of protein phosphorylation;GO:0001934//positive regulation of protein phosphorylation;GO:0006464//cellular protein modification process;GO:0006468//protein phosphorylation;GO:0006793//phosphorus metabolic process;GO:0006796//phosphate-containing compound metabolic process;GO:0006807//nitrogen compound metabolic process;GO:0006950//response to stress;GO:0007154//cell communi…
MA_10428425g0010	SH3P2	ABR18100.1 unknown [Picea sitchensis]	-	-	-	-	GO:0005575//cellular_component;GO:0005622//intracellular anatomical structure;GO:0005737//cytoplasm;GO:0005783//endoplasmic reticulum;GO:0005794//Golgi apparatus;GO:0005856//cytoskeleton;GO:0005886//plasma membrane;GO:0012505//endomembrane system;GO:0015629//actin cytoskeleton;GO:0016020//membrane;GO:0016459//myosin complex;GO:0030135//coated vesicle;GO:0030136//clathrin-coated vesicle;GO:0031410…	GO:0000166//nucleotide binding;GO:0003674//molecular_function;GO:0003774//cytoskeletal motor activity;GO:0003777//microtubule motor activity;GO:0003779//actin binding;GO:0003824//catalytic activity;GO:0005488//binding;GO:0005515//protein binding;GO:0005524//ATP binding;GO:0008017//microtubule binding;GO:0008092//cytoskeletal protein binding;GO:0015631//tubulin binding;GO:0016462//pyrophosphatase …	GO:0006928//movement of cell or subcellular component;GO:0007017//microtubule-based process;GO:0007018//microtubule-based movement;GO:0008150//biological_process;GO:0009987//cellular process
MA_2589g0010	--	KAH9309519.1 hypothetical protein KI387_037430, partial [Taxus chinensis]	-	-	-	-	-	GO:0003690//double-stranded DNA binding	GO:0006355//regulation of transcription, DNA-templated
MA_10426273g0010	At1g03900	ABK25067.1 unknown [Picea sitchensis]	-	-	-	-	GO:0016020//membrane	-	GO:0006897//endocytosis
MA_88311g0010	P23-1	ADE76981.1 unknown [Picea sitchensis]	-	-	-	-	-	GO:0005515//protein binding	-
MA_61272g0010	PUX10	KZV45708.1 FAS-associated factor 2 [Dorcoceras hygrometricum]	-	-	-	-	GO:0005575//cellular_component;GO:0005622//intracellular anatomical structure;GO:0005737//cytoplasm;GO:0005783//endoplasmic reticulum;GO:0005811//lipid droplet;GO:0012505//endomembrane system;GO:0043226//organelle;GO:0043227//membrane-bounded organelle;GO:0043228//non-membrane-bounded organelle;GO:0043229//intracellular organelle;GO:0043231//intracellular membrane-bounded organelle;GO:0043232//in…	GO:0005515//protein binding	-
MA_16469g0010	ERG3	ACN40760.1 unknown [Picea sitchensis]	-	-	-	-	-	-	-
MA_10435639g0010	CESA5	QBC40964.1 cellulose synthase 3 [Cunninghamia lanceolata]	-	-	-	-	GO:0000109//nucleotide-excision repair complex;GO:0005675//transcription factor TFIIH holo complex;GO:0016020//membrane	GO:0004693//cyclin-dependent protein serine/threonine kinase activity;GO:0016760//cellulose synthase (UDP-forming) activity	GO:0006289//nucleotide-excision repair;GO:0006352//DNA-templated transcription, initiation;GO:0030244//cellulose biosynthetic process
MA_23847g0010	ERF1A	AFG46740.1 hypothetical protein 0_3648_01, partial [Pinus taeda]	-	-	-	-	-	GO:0003700//DNA-binding transcription factor activity	GO:0006355//regulation of transcription, DNA-templated
MA_7868g0010	--	RWR81375.1 hypothetical protein CKAN_01005700 [Cinnamomum micranthum f. kanehirae]	-	-	-	-	-	-	-
MA_169131g0010	IAMT1	ABK23029.1 unknown [Picea sitchensis]	-	-	-	-	-	GO:0008168//methyltransferase activity	-
MA_7608g0020	CYCT1-1	KAH9314276.1 hypothetical protein KI387_022903 [Taxus chinensis]	-	-	-	-	GO:0000307//cyclin-dependent protein kinase holoenzyme complex;GO:0005575//cellular_component;GO:0005622//intracellular anatomical structure;GO:0005634//nucleus;GO:0032991//protein-containing complex;GO:0043226//organelle;GO:0043227//membrane-bounded organelle;GO:0043229//intracellular organelle;GO:0043231//intracellular membrane-bounded organelle;GO:0061695//transferase complex, transferring pho…	GO:0003674//molecular_function;GO:0016538//cyclin-dependent protein serine/threonine kinase regulator activity;GO:0017025//TBP-class protein binding;GO:0019207//kinase regulator activity;GO:0019887//protein kinase regulator activity;GO:0030234//enzyme regulator activity;GO:0098772//molecular function regulator	GO:0000079//regulation of cyclin-dependent protein serine/threonine kinase activity;GO:0001932//regulation of protein phosphorylation;GO:0001934//positive regulation of protein phosphorylation;GO:0006355//regulation of transcription, DNA-templated;GO:0006357//regulation of transcription by RNA polymerase II;GO:0007049//cell cycle;GO:0008150//biological_process;GO:0009889//regulation of biosynthet…
MA_10428046g0010	SUVR5	KAH9327214.1 hypothetical protein KI387_007392, partial [Taxus chinensis]	-	-	-	-	GO:0005575//cellular_component;GO:0005622//intracellular anatomical structure;GO:0005634//nucleus;GO:0005694//chromosome;GO:0043226//organelle;GO:0043227//membrane-bounded organelle;GO:0043228//non-membrane-bounded organelle;GO:0043229//intracellular organelle;GO:0043231//intracellular membrane-bounded organelle;GO:0043232//intracellular non-membrane-bounded organelle	GO:0003674//molecular_function;GO:0003676//nucleic acid binding;GO:0003677//DNA binding;GO:0003700//DNA-binding transcription factor activity;GO:0003824//catalytic activity;GO:0005488//binding;GO:0005515//protein binding;GO:0008168//methyltransferase activity;GO:0008170//N-methyltransferase activity;GO:0008270//zinc ion binding;GO:0008276//protein methyltransferase activity;GO:0008757//S-adenosyl…	GO:0006325//chromatin organization;GO:0006338//chromatin remodeling;GO:0006355//regulation of transcription, DNA-templated;GO:0006464//cellular protein modification process;GO:0006479//protein methylation;GO:0006807//nitrogen compound metabolic process;GO:0006996//organelle organization;GO:0008150//biological_process;GO:0008152//metabolic process;GO:0008213//protein alkylation;GO:0009889//regulat…
MA_2998g0010	MYB118	KAH9319650.1 hypothetical protein KI387_021419, partial [Taxus chinensis]	-	-	-	-	-	-	-
MA_13396g0020	UBQ12	OAE35977.1 hypothetical protein AXG93_93s1160 [Marchantia polymorpha subsp. ruderalis] [Marchantia polymorpha]	Genetic Information Processing	Folding, sorting and degradation	ko04120//Ubiquitin mediated proteolysis	K08770	-	GO:0005515//protein binding	GO:0006289//nucleotide-excision repair
MA_86325g0010	PI4KB1	KAH9311814.1 hypothetical protein KI387_026849, partial [Taxus chinensis]	Metabolism;Metabolism;Environmental Information Processing	Global and overview maps;Carbohydrate metabolism;Signal transduction	ko01100//Metabolic pathways;ko00562//Inositol phosphate metabolism;ko04070//Phosphatidylinositol signaling system	K19801;K19801;K19801	GO:0005575//cellular_component;GO:0005622//intracellular anatomical structure;GO:0005634//nucleus;GO:0005737//cytoplasm;GO:0005794//Golgi apparatus;GO:0005829//cytosol;GO:0005886//plasma membrane;GO:0012505//endomembrane system;GO:0012506//vesicle membrane;GO:0016020//membrane;GO:0030659//cytoplasmic vesicle membrane;GO:0031090//organelle membrane;GO:0031410//cytoplasmic vesicle;GO:0031982//vesic…	GO:0003674//molecular_function;GO:0003824//catalytic activity;GO:0004430//1-phosphatidylinositol 4-kinase activity;GO:0005488//binding;GO:0005515//protein binding;GO:0016301//kinase activity;GO:0016740//transferase activity;GO:0016772//transferase activity, transferring phosphorus-containing groups;GO:0016773//phosphotransferase activity, alcohol group as acceptor;GO:0019899//enzyme binding;GO:00…	GO:0000003//reproduction;GO:0000902//cell morphogenesis;GO:0000904//cell morphogenesis involved in differentiation;GO:0003006//developmental process involved in reproduction;GO:0006629//lipid metabolic process;GO:0006644//phospholipid metabolic process;GO:0006650//glycerophospholipid metabolic process;GO:0006793//phosphorus metabolic process;GO:0006796//phosphate-containing compound metabolic pro…
MA_17005g0010	ACS3	AAR11523.1 1-aminocyclopropane-1-carboxylate synthase 1, partial [Pinus sylvestris]	Metabolism;Metabolism;Metabolism	Global and overview maps;Global and overview maps;Amino acid metabolism	ko01100//Metabolic pathways;ko01110//Biosynthesis of secondary metabolites;ko00270//Cysteine and methionine metabolism	K01762;K01762;K01762	GO:0005737//cytoplasm	GO:0003674//molecular_function;GO:0003824//catalytic activity;GO:0004400//histidinol-phosphate transaminase activity;GO:0004838//L-tyrosine:2-oxoglutarate aminotransferase activity;GO:0005488//binding;GO:0009016//succinyldiaminopimelate transaminase activity;GO:0016829//lyase activity;GO:0016846//carbon-sulfur lyase activity;GO:0016847//1-aminocyclopropane-1-carboxylate synthase activity;GO:00198…	GO:0000003//reproduction;GO:0000105//histidine biosynthetic process;GO:0003006//developmental process involved in reproduction;GO:0006082//organic acid metabolic process;GO:0006520//cellular amino acid metabolic process;GO:0006531//aspartate metabolic process;GO:0006559//L-phenylalanine catabolic process;GO:0006572//tyrosine catabolic process;GO:0006807//nitrogen compound metabolic process;GO:000…
MA_61848g0010	PTAC6	OAE18828.1 hypothetical protein AXG93_313s1270 [Marchantia polymorpha subsp. ruderalis] [Marchantia polymorpha]	-	-	-	-	-	-	-
MA_31569g0020	ASK5	XP_043706688.1 shaggy-related protein kinase epsilon-like [Telopea speciosissima]	-	-	-	-	-	GO:0004672//protein kinase activity;GO:0005524//ATP binding	GO:0006468//protein phosphorylation
MA_10426704g0010	NAC086	KAH9316408.1 hypothetical protein KI387_025035 [Taxus chinensis]	-	-	-	-	GO:0042651//thylakoid membrane	GO:0003677//DNA binding	GO:0006355//regulation of transcription, DNA-templated
MA_4736g0010	LNG1	KAH9288735.1 hypothetical protein KI387_032852 [Taxus chinensis]	-	-	-	-	-	-	-
MA_96898g0010	U2AF65B	KAH9314204.1 hypothetical protein KI387_022831 [Taxus chinensis]	Genetic Information Processing	Transcription	ko03040//Spliceosome	K12837	GO:0005575//cellular_component;GO:0005622//intracellular anatomical structure;GO:0005634//nucleus;GO:0043226//organelle;GO:0043227//membrane-bounded organelle;GO:0043229//intracellular organelle;GO:0043231//intracellular membrane-bounded organelle	GO:0003674//molecular_function;GO:0003676//nucleic acid binding;GO:0003723//RNA binding;GO:0005488//binding;GO:0097159//organic cyclic compound binding;GO:1901363//heterocyclic compound binding	GO:0006139//nucleobase-containing compound metabolic process;GO:0006396//RNA processing;GO:0006397//mRNA processing;GO:0006725//cellular aromatic compound metabolic process;GO:0006807//nitrogen compound metabolic process;GO:0008150//biological_process;GO:0008152//metabolic process;GO:0008380//RNA splicing;GO:0009987//cellular process;GO:0010467//gene expression;GO:0016070//RNA metabolic process;G…
MA_10427640g0010	CPLS1	ADE75982.1 unknown [Picea sitchensis]	-	-	-	-	-	-	GO:0006807//nitrogen compound metabolic process;GO:0008150//biological_process;GO:0008152//metabolic process;GO:0009056//catabolic process;GO:0009057//macromolecule catabolic process;GO:0019538//protein metabolic process;GO:0030163//protein catabolic process;GO:0043170//macromolecule metabolic process;GO:0044238//primary metabolic process;GO:0071704//organic substance metabolic process;GO:1901564…
MA_181010g0010	--	-	-	-	-	-	GO:0005575//cellular_component;GO:0005886//plasma membrane;GO:0016020//membrane;GO:0016021//integral component of membrane;GO:0031224//intrinsic component of membrane;GO:0071944//cell periphery	GO:0000166//nucleotide binding;GO:0003674//molecular_function;GO:0003824//catalytic activity;GO:0004672//protein kinase activity;GO:0004674//protein serine/threonine kinase activity;GO:0005488//binding;GO:0005515//protein binding;GO:0005524//ATP binding;GO:0016301//kinase activity;GO:0016740//transferase activity;GO:0016772//transferase activity, transferring phosphorus-containing groups;GO:00167…	GO:0006464//cellular protein modification process;GO:0006468//protein phosphorylation;GO:0006793//phosphorus metabolic process;GO:0006796//phosphate-containing compound metabolic process;GO:0006807//nitrogen compound metabolic process;GO:0008150//biological_process;GO:0008152//metabolic process;GO:0009987//cellular process;GO:0016310//phosphorylation;GO:0019538//protein metabolic process;GO:00362…
MA_23115g0010	--	KAH9308463.1 hypothetical protein KI387_036374, partial [Taxus chinensis]	-	-	-	-	GO:0005575//cellular_component;GO:0016020//membrane;GO:0016021//integral component of membrane;GO:0031224//intrinsic component of membrane	-	-
MA_39508g0010	SAC3A	KAH9302764.1 hypothetical protein KI387_014347, partial [Taxus chinensis]	-	-	-	-	GO:0005575//cellular_component;GO:0005622//intracellular anatomical structure;GO:0005634//nucleus;GO:0043226//organelle;GO:0043227//membrane-bounded organelle;GO:0043229//intracellular organelle;GO:0043231//intracellular membrane-bounded organelle	-	-
MA_5185g0010	--	ACN41011.1 unknown [Picea sitchensis]	-	-	-	-	-	-	GO:0035556//intracellular signal transduction
MA_16220g0010	--	-	-	-	-	-	-	-	-
MA_10437153g0010	SPL7	ABR17971.1 unknown [Picea sitchensis]	-	-	-	-	GO:0005575//cellular_component;GO:0005622//intracellular anatomical structure;GO:0005634//nucleus;GO:0005654//nucleoplasm;GO:0016604//nuclear body;GO:0016607//nuclear speck;GO:0031974//membrane-enclosed lumen;GO:0031981//nuclear lumen;GO:0043226//organelle;GO:0043227//membrane-bounded organelle;GO:0043229//intracellular organelle;GO:0043231//intracellular membrane-bounded organelle;GO:0043233//or…	GO:0003674//molecular_function;GO:0003676//nucleic acid binding;GO:0003677//DNA binding;GO:0005488//binding;GO:0005515//protein binding;GO:0042802//identical protein binding;GO:0042803//protein homodimerization activity;GO:0043167//ion binding;GO:0043169//cation binding;GO:0046872//metal ion binding;GO:0046983//protein dimerization activity;GO:0097159//organic cyclic compound binding;GO:1901363//…	GO:0006139//nucleobase-containing compound metabolic process;GO:0006351//transcription, DNA-templated;GO:0006355//regulation of transcription, DNA-templated;GO:0006725//cellular aromatic compound metabolic process;GO:0006807//nitrogen compound metabolic process;GO:0006950//response to stress;GO:0007154//cell communication;GO:0008150//biological_process;GO:0008152//metabolic process;GO:0009058//bi…
MA_10436259g0020	RPL27AC	ABK25141.1 unknown [Picea sitchensis]	Genetic Information Processing	Translation	ko03010//Ribosome	K02900	GO:0000315//organellar large ribosomal subunit;GO:0005575//cellular_component;GO:0005622//intracellular anatomical structure;GO:0005737//cytoplasm;GO:0005829//cytosol;GO:0005840//ribosome;GO:0015934//large ribosomal subunit;GO:0022625//cytosolic large ribosomal subunit;GO:0022626//cytosolic ribosome;GO:0032991//protein-containing complex;GO:0043226//organelle;GO:0043228//non-membrane-bounded orga…	GO:0003674//molecular_function;GO:0003676//nucleic acid binding;GO:0003723//RNA binding;GO:0003735//structural constituent of ribosome;GO:0005198//structural molecule activity;GO:0005488//binding;GO:0097159//organic cyclic compound binding;GO:1901363//heterocyclic compound binding	GO:0002181//cytoplasmic translation;GO:0006412//translation;GO:0006518//peptide metabolic process;GO:0006807//nitrogen compound metabolic process;GO:0008150//biological_process;GO:0008152//metabolic process;GO:0009058//biosynthetic process;GO:0009059//macromolecule biosynthetic process;GO:0009987//cellular process;GO:0010467//gene expression;GO:0019538//protein metabolic process;GO:0034641//cellu…
MA_127253g0010	--	KAH9329691.1 hypothetical protein KI387_001799, partial [Taxus chinensis]	-	-	-	-	-	GO:0003677//DNA binding	-
MA_17005g0020	--	-	-	-	-	-	-	-	-
MA_10428226g0010	SUVR5	KAH9327214.1 hypothetical protein KI387_007392, partial [Taxus chinensis]	-	-	-	-	GO:0005575//cellular_component;GO:0005622//intracellular anatomical structure;GO:0005634//nucleus;GO:0005694//chromosome;GO:0043226//organelle;GO:0043227//membrane-bounded organelle;GO:0043228//non-membrane-bounded organelle;GO:0043229//intracellular organelle;GO:0043231//intracellular membrane-bounded organelle;GO:0043232//intracellular non-membrane-bounded organelle	GO:0003674//molecular_function;GO:0003676//nucleic acid binding;GO:0003677//DNA binding;GO:0003700//DNA-binding transcription factor activity;GO:0003824//catalytic activity;GO:0005488//binding;GO:0005515//protein binding;GO:0008168//methyltransferase activity;GO:0008170//N-methyltransferase activity;GO:0008270//zinc ion binding;GO:0008276//protein methyltransferase activity;GO:0008757//S-adenosyl…	GO:0006325//chromatin organization;GO:0006338//chromatin remodeling;GO:0006355//regulation of transcription, DNA-templated;GO:0006464//cellular protein modification process;GO:0006479//protein methylation;GO:0006807//nitrogen compound metabolic process;GO:0006996//organelle organization;GO:0008150//biological_process;GO:0008152//metabolic process;GO:0008213//protein alkylation;GO:0009889//regulat…
MA_1421g0010	At5g05600	KAE8099195.1 hypothetical protein FH972_017197 [Carpinus fangiana]	-	-	-	-	-	GO:0016491//oxidoreductase activity	-
MA_39400g0020	ERDJ2	DAD19045.1 TPA_asm: hypothetical protein HUJ06_020508 [Nelumbo nucifera]	Genetic Information Processing;Genetic Information Processing	Folding, sorting and degradation;Folding, sorting and degradation	ko04141//Protein processing in endoplasmic reticulum;ko03060//Protein export	K09540;K09540	-	GO:0005515//protein binding	GO:0006457//protein folding;GO:0009408//response to heat
MA_325358g0010	--	ABR18046.1 unknown [Picea sitchensis]	-	-	-	-	-	-	-
MA_39400g0010	--	-	-	-	-	-	-	-	-
MA_169131g0020	IAMT1	ABK23029.1 unknown [Picea sitchensis]	-	-	-	-	-	GO:0000287//magnesium ion binding;GO:0003674//molecular_function;GO:0003824//catalytic activity;GO:0005488//binding;GO:0005515//protein binding;GO:0008168//methyltransferase activity;GO:0016740//transferase activity;GO:0016741//transferase activity, transferring one-carbon groups;GO:0042802//identical protein binding;GO:0043167//ion binding;GO:0043169//cation binding;GO:0046872//metal ion binding…	GO:0003002//regionalization;GO:0007275//multicellular organism development;GO:0007389//pattern specification process;GO:0008150//biological_process;GO:0008152//metabolic process;GO:0009798//axis specification;GO:0009943//adaxial/abaxial axis specification;GO:0009944//polarity specification of adaxial/abaxial axis;GO:0009955//adaxial/abaxial pattern specification;GO:0010252//auxin homeostasis;GO:0…
MA_15350g0010	PAT16	ABR16916.1 unknown [Picea sitchensis]	-	-	-	-	GO:0000139//Golgi membrane;GO:0005575//cellular_component;GO:0005622//intracellular anatomical structure;GO:0005737//cytoplasm;GO:0005794//Golgi apparatus;GO:0012505//endomembrane system;GO:0016020//membrane;GO:0016021//integral component of membrane;GO:0031090//organelle membrane;GO:0031224//intrinsic component of membrane;GO:0031984//organelle subcompartment;GO:0043226//organelle;GO:0043227//me…	GO:0003674//molecular_function;GO:0003824//catalytic activity;GO:0016409//palmitoyltransferase activity;GO:0016417//S-acyltransferase activity;GO:0016740//transferase activity;GO:0016746//acyltransferase activity;GO:0016747//acyltransferase activity, transferring groups other than amino-acyl groups;GO:0019706//protein-cysteine S-palmitoyltransferase activity;GO:0019707//protein-cysteine S-acyltra…	-
MA_103030g0010	JMJ25	KAH9322173.1 hypothetical protein KI387_016812, partial [Taxus chinensis]	-	-	-	-	-	-	-
MA_10437098g0010	At1g64390	KAH9302414.1 hypothetical protein KI387_013997 [Taxus chinensis]	Metabolism;Metabolism	Global and overview maps;Carbohydrate metabolism	ko01100//Metabolic pathways;ko00500//Starch and sucrose metabolism	K01179;K01179	-	GO:0004553//hydrolase activity, hydrolyzing O-glycosyl compounds;GO:0030246//carbohydrate binding	GO:0005975//carbohydrate metabolic process
MA_130453g0010	RPL22B	ABK24654.1 unknown [Picea sitchensis]	Genetic Information Processing	Translation	ko03010//Ribosome	K02891	GO:0005840//ribosome	GO:0003735//structural constituent of ribosome	GO:0006412//translation
MA_10436865g0010	--	ABK26623.1 unknown [Picea sitchensis]	-	-	-	-	-	-	-
MA_10426704g0020	--	KUM45097.1 hypothetical protein ABT39_MTgene4068 [Picea glauca]	-	-	-	-	-	GO:0004842//ubiquitin-protein transferase activity	GO:0016567//protein ubiquitination
MA_10426454g0020	--	ADE76366.1 unknown [Picea sitchensis]	-	-	-	-	-	-	-
MA_10436659g0010	PRMT6	AIU50554.1 protein arginine methyltransferase 6, partial [Ginkgo biloba]	-	-	-	-	GO:0000785//chromatin;GO:0005575//cellular_component;GO:0005622//intracellular anatomical structure;GO:0005634//nucleus;GO:0005654//nucleoplasm;GO:0005694//chromosome;GO:0005730//nucleolus;GO:0005737//cytoplasm;GO:0005829//cytosol;GO:0031974//membrane-enclosed lumen;GO:0031981//nuclear lumen;GO:0043226//organelle;GO:0043227//membrane-bounded organelle;GO:0043228//non-membrane-bounded organelle;GO…	GO:0003674//molecular_function;GO:0003682//chromatin binding;GO:0003824//catalytic activity;GO:0005488//binding;GO:0005515//protein binding;GO:0008168//methyltransferase activity;GO:0008170//N-methyltransferase activity;GO:0008276//protein methyltransferase activity;GO:0008469//histone-arginine N-methyltransferase activity;GO:0008757//S-adenosylmethionine-dependent methyltransferase activity;GO:0…	GO:0000122//negative regulation of transcription by RNA polymerase II;GO:0002682//regulation of immune system process;GO:0006139//nucleobase-containing compound metabolic process;GO:0006259//DNA metabolic process;GO:0006281//DNA repair;GO:0006284//base-excision repair;GO:0006325//chromatin organization;GO:0006351//transcription, DNA-templated;GO:0006355//regulation of transcription, DNA-templated…
MA_179666g0010	--	-	-	-	-	-	-	-	-
MA_10431946g0030	HAK26	KAH9303016.1 hypothetical protein KI387_014599, partial [Taxus chinensis]	-	-	-	-	GO:0016020//membrane	GO:0015079//potassium ion transmembrane transporter activity	GO:0006813//potassium ion transport;GO:0071805//potassium ion transmembrane transport
MA_181010g0020	--	-	-	-	-	-	-	GO:0005515//protein binding	-
MA_53781g0010	PCMP-E76	KAH9318561.1 hypothetical protein KI387_020330 [Taxus chinensis]	-	-	-	-	GO:0005575//cellular_component;GO:0005622//intracellular anatomical structure;GO:0005737//cytoplasm;GO:0009507//chloroplast;GO:0009536//plastid;GO:0043226//organelle;GO:0043227//membrane-bounded organelle;GO:0043229//intracellular organelle;GO:0043231//intracellular membrane-bounded organelle;GO:0045203//integral component of cell outer membrane	GO:0003674//molecular_function;GO:0003676//nucleic acid binding;GO:0003723//RNA binding;GO:0003824//catalytic activity;GO:0004518//nuclease activity;GO:0004519//endonuclease activity;GO:0005215//transporter activity;GO:0005488//binding;GO:0008270//zinc ion binding;GO:0016787//hydrolase activity;GO:0016788//hydrolase activity, acting on ester bonds;GO:0043167//ion binding;GO:0043169//cation bindin…	GO:0000003//reproduction;GO:0003002//regionalization;GO:0003006//developmental process involved in reproduction;GO:0006139//nucleobase-containing compound metabolic process;GO:0006396//RNA processing;GO:0006397//mRNA processing;GO:0006725//cellular aromatic compound metabolic process;GO:0006807//nitrogen compound metabolic process;GO:0007275//multicellular organism development;GO:0007389//pattern…
MA_17129g0010	GER2	ABK24902.1 unknown [Picea sitchensis]	Metabolism;Metabolism;Metabolism	Global and overview maps;Carbohydrate metabolism;Carbohydrate metabolism	ko01100//Metabolic pathways;ko00520//Amino sugar and nucleotide sugar metabolism;ko00051//Fructose and mannose metabolism	K02377;K02377;K02377	-	GO:0003674//molecular_function;GO:0003824//catalytic activity;GO:0003854//3-beta-hydroxy-delta5-steroid dehydrogenase activity;GO:0003978//UDP-glucose 4-epimerase activity;GO:0005488//binding;GO:0008460//dTDP-glucose 4,6-dehydratase activity;GO:0008712//ADP-glyceromanno-heptose 6-epimerase activity;GO:0008831//dTDP-4-dehydrorhamnose reductase activity;GO:0016491//oxidoreductase activity;GO:001661…	GO:0005975//carbohydrate metabolic process;GO:0006012//galactose metabolic process;GO:0006139//nucleobase-containing compound metabolic process;GO:0006694//steroid biosynthetic process;GO:0006725//cellular aromatic compound metabolic process;GO:0006793//phosphorus metabolic process;GO:0006807//nitrogen compound metabolic process;GO:0008150//biological_process;GO:0008152//metabolic process;GO:0009…
MA_19362g0020	--	-	-	-	-	-	-	-	-
MA_10429924g0040	--	KAH9314132.1 hypothetical protein KI387_022759, partial [Taxus chinensis]	-	-	-	-	GO:0005575//cellular_component;GO:0005622//intracellular anatomical structure;GO:0005737//cytoplasm;GO:0005813//centrosome;GO:0005815//microtubule organizing center;GO:0005856//cytoskeleton;GO:0015630//microtubule cytoskeleton;GO:0030496//midbody;GO:0043226//organelle;GO:0043228//non-membrane-bounded organelle;GO:0043229//intracellular organelle;GO:0043232//intracellular non-membrane-bounded orga…	GO:0003674//molecular_function;GO:0005488//binding;GO:0005543//phospholipid binding;GO:0008289//lipid binding;GO:0032266//phosphatidylinositol-3-phosphate binding;GO:0035091//phosphatidylinositol binding;GO:0043167//ion binding;GO:0043168//anion binding;GO:0043169//cation binding;GO:0046872//metal ion binding;GO:1901981//phosphatidylinositol phosphate binding	GO:0000724//double-strand break repair via homologous recombination;GO:0000725//recombinational repair;GO:0000910//cytokinesis;GO:0006139//nucleobase-containing compound metabolic process;GO:0006259//DNA metabolic process;GO:0006281//DNA repair;GO:0006302//double-strand break repair;GO:0006310//DNA recombination;GO:0006725//cellular aromatic compound metabolic process;GO:0006807//nitrogen compoun…
MA_10431323g0010	PMIR1	KAH9288369.1 hypothetical protein KI387_032486 [Taxus chinensis]	-	-	-	-	-	GO:0003674//molecular_function	GO:0030436//asexual sporulation
MA_10426253g0020	--	ABK21029.1 unknown [Picea sitchensis]	-	-	-	-	-	-	-
MA_10431323g0020	At4g13710	ABR17766.1 unknown [Picea sitchensis]	Metabolism;Metabolism	Global and overview maps;Carbohydrate metabolism	ko01100//Metabolic pathways;ko00040//Pentose and glucuronate interconversions	K01728;K01728	-	-	-
MA_17746g0010	Os03g0698800	ACN39879.1 unknown [Picea sitchensis]	-	-	-	-	-	GO:0005515//protein binding;GO:0046872//metal ion binding	-
MA_113126g0020	--	-	-	-	-	-	-	-	-
MA_20587g0030	--	ABR18096.1 unknown [Picea sitchensis]	Organismal Systems	Environmental adaptation	ko04626//Plant-pathogen interaction	K13459	-	GO:0005515//protein binding;GO:0043531//ADP binding	-
MA_102307g0010	--	KAH9304123.1 hypothetical protein KI387_008527 [Taxus chinensis]	-	-	-	-	-	-	-
MA_4963g0010	--	-	-	-	-	-	-	-	-
MA_10433317g0020	SUD1	XP_010263476.1 PREDICTED: probable E3 ubiquitin ligase SUD1 isoform X1 [Nelumbo nucifera]	Genetic Information Processing	Folding, sorting and degradation	ko04141//Protein processing in endoplasmic reticulum	K10661	-	-	-
MA_138621g0010	IMPA1	KAH9306449.1 hypothetical protein KI387_010853, partial [Taxus chinensis]	Genetic Information Processing	Translation	ko03013//Nucleocytoplasmic transport	K15042	GO:0000221//vacuolar proton-transporting V-type ATPase, V1 domain;GO:0030117//membrane coat	GO:0005515//protein binding;GO:0061608//nuclear import signal receptor activity	GO:0006606//protein import into nucleus;GO:0006886//intracellular protein transport;GO:0016192//vesicle-mediated transport;GO:1902600//proton transmembrane transport
MA_41156g0010	DDB1	XP_010247742.1 PREDICTED: DNA damage-binding protein 1 [Nelumbo nucifera]	Genetic Information Processing;Genetic Information Processing	Folding, sorting and degradation;Replication and repair	ko04120//Ubiquitin mediated proteolysis;ko03420//Nucleotide excision repair	K10610;K10610	GO:0005634//nucleus	GO:0003676//nucleic acid binding	-
MA_76431g0010	--	-	-	-	-	-	GO:0005634//nucleus	GO:0003700//DNA-binding transcription factor activity;GO:0047200//tetrahydrodipicolinate N-acetyltransferase activity	GO:0006355//regulation of transcription, DNA-templated;GO:0080009//mRNA methylation
MA_71519g0010	--	KAH9321702.1 hypothetical protein KI387_016341, partial [Taxus chinensis]	-	-	-	-	-	GO:0004540//ribonuclease activity	-
MA_75085g0010	UBP13	XP_010243835.2 PREDICTED: ubiquitin carboxyl-terminal hydrolase 13-like isoform X2 [Nelumbo nucifera]	-	-	-	-	-	GO:0005515//protein binding	GO:0007165//signal transduction
MA_18795g0020	ASP1	ABK24301.1 unknown [Picea sitchensis]	Metabolism;Metabolism;Metabolism;Metabolism;Metabolism;Metabolism;Metabolism;Metabolism;Metabolism;Metabolism;Metabolism;Metabolism;Metabolism;Metabolism;Metabolism	Global and overview maps;Global and overview maps;Global and overview maps;Global and overview maps;Amino acid metabolism;Energy metabolism;Amino acid metabolism;Amino acid metabolism;Amino acid metabolism;Amino acid metabolism;Global and overview maps;Amino acid metabolism;Amino acid metabolism;Biosynthesis of other secondary metabolites;Biosynthesis of other secondary metabolites	ko01100//Metabolic pathways;ko01110//Biosynthesis of secondary metabolites;ko01230//Biosynthesis of amino acids;ko01200//Carbon metabolism;ko00270//Cysteine and methionine metabolism;ko00710//Carbon fixation in photosynthetic organisms;ko00250//Alanine, aspartate and glutamate metabolism;ko00350//Tyrosine metabolism;ko00400//Phenylalanine, tyrosine and tryptophan biosynthesis;ko00330//Arginine an…	K14455;K14455;K14455;K14455;K14455;K14455;K14455;K14455;K14455;K14455;K14455;K14455;K14455;K14455;K14455	-	GO:0030170//pyridoxal phosphate binding	GO:0009058//biosynthetic process
MA_7007g0010	VIT_01s0010g01180	B8LK84.1 RecName: Full=Anamorsin homolog 1; AltName: Full=Fe-S cluster assembly protein DRE2 homolog 1 [Picea sitchensis]	-	-	-	-	GO:0005575//cellular_component;GO:0005622//intracellular anatomical structure;GO:0005634//nucleus;GO:0005654//nucleoplasm;GO:0005730//nucleolus;GO:0005737//cytoplasm;GO:0005739//mitochondrion;GO:0005740//mitochondrial envelope;GO:0005758//mitochondrial intermembrane space;GO:0005829//cytosol;GO:0031967//organelle envelope;GO:0031970//organelle envelope lumen;GO:0031974//membrane-enclosed lumen;GO…	GO:0003674//molecular_function;GO:0003824//catalytic activity;GO:0005488//binding;GO:0005515//protein binding;GO:0008168//methyltransferase activity;GO:0009055//electron transfer activity;GO:0016491//oxidoreductase activity;GO:0016740//transferase activity;GO:0016741//transferase activity, transferring one-carbon groups;GO:0043167//ion binding;GO:0043169//cation binding;GO:0046872//metal ion bind…	GO:0000003//reproduction;GO:0001505//regulation of neurotransmitter levels;GO:0002064//epithelial cell development;GO:0002065//columnar/cuboidal epithelial cell differentiation;GO:0002066//columnar/cuboidal epithelial cell development;GO:0002376//immune system process;GO:0002520//immune system development;GO:0003006//developmental process involved in reproduction;GO:0006091//generation of precurs…
MA_10434431g0020	--	-	-	-	-	-	-	-	-
MA_18795g0030	ASP1	ABK24301.1 unknown [Picea sitchensis]	Metabolism;Metabolism;Metabolism;Metabolism;Metabolism;Metabolism;Metabolism;Metabolism;Metabolism;Metabolism;Metabolism;Metabolism;Metabolism;Metabolism;Metabolism	Global and overview maps;Global and overview maps;Global and overview maps;Global and overview maps;Amino acid metabolism;Energy metabolism;Amino acid metabolism;Amino acid metabolism;Amino acid metabolism;Amino acid metabolism;Global and overview maps;Amino acid metabolism;Amino acid metabolism;Biosynthesis of other secondary metabolites;Biosynthesis of other secondary metabolites	ko01100//Metabolic pathways;ko01110//Biosynthesis of secondary metabolites;ko01230//Biosynthesis of amino acids;ko01200//Carbon metabolism;ko00270//Cysteine and methionine metabolism;ko00710//Carbon fixation in photosynthetic organisms;ko00250//Alanine, aspartate and glutamate metabolism;ko00350//Tyrosine metabolism;ko00400//Phenylalanine, tyrosine and tryptophan biosynthesis;ko00330//Arginine an…	K14455;K14455;K14455;K14455;K14455;K14455;K14455;K14455;K14455;K14455;K14455;K14455;K14455;K14455;K14455	GO:0005575//cellular_component;GO:0005622//intracellular anatomical structure;GO:0005737//cytoplasm;GO:0005739//mitochondrion;GO:0005759//mitochondrial matrix;GO:0031974//membrane-enclosed lumen;GO:0043226//organelle;GO:0043227//membrane-bounded organelle;GO:0043229//intracellular organelle;GO:0043231//intracellular membrane-bounded organelle;GO:0043233//organelle lumen;GO:0070013//intracellular …	GO:0003674//molecular_function;GO:0003824//catalytic activity;GO:0004069//L-aspartate:2-oxoglutarate aminotransferase activity;GO:0004400//histidinol-phosphate transaminase activity;GO:0005488//binding;GO:0005507//copper ion binding;GO:0008483//transaminase activity;GO:0016740//transferase activity;GO:0016769//transferase activity, transferring nitrogenous groups;GO:0019842//vitamin binding;GO:00…	GO:0000105//histidine biosynthetic process;GO:0006082//organic acid metabolic process;GO:0006103//2-oxoglutarate metabolic process;GO:0006520//cellular amino acid metabolic process;GO:0006531//aspartate metabolic process;GO:0006536//glutamate metabolic process;GO:0006807//nitrogen compound metabolic process;GO:0008150//biological_process;GO:0008152//metabolic process;GO:0009058//biosynthetic proc…
MA_10434223g0020	SB09	O65049.1 RecName: Full=Thioredoxin H-type; Short=Trx-H [Picea mariana]	-	-	-	-	GO:0005737//cytoplasm	GO:0003756//protein disulfide isomerase activity;GO:0015036//disulfide oxidoreductase activity	GO:0006457//protein folding
MA_10435486g0020	At3g26560	CAA2933482.1 probable pre-mRNA-splicing factor ATP-dependent RNA helicase DEAH5 [Olea europaea subsp. europaea] [Olea europaea]	Genetic Information Processing	Transcription	ko03040//Spliceosome	K12818	-	-	GO:0006139//nucleobase-containing compound metabolic process
MA_10427079g0010	KCS4	PIA25449.1 hypothetical protein AQUCO_11400014v1 [Aquilegia coerulea]	Metabolism;Metabolism;Organismal Systems;Metabolism	Global and overview maps;Global and overview maps;Environmental adaptation;Lipid metabolism	ko01100//Metabolic pathways;ko01110//Biosynthesis of secondary metabolites;ko04626//Plant-pathogen interaction;ko00062//Fatty acid elongation	K15397;K15397;K15397;K15397	GO:0016020//membrane	GO:0004315//3-oxoacyl-[acyl-carrier-protein] synthase activity;GO:0016747//acyltransferase activity, transferring groups other than amino-acyl groups	GO:0006633//fatty acid biosynthetic process
MA_10432012g0010	--	XP_021904143.1 NF-X1-type zinc finger protein NFXL2 isoform X1 [Carica papaya]	-	-	-	-	GO:0005575//cellular_component;GO:0005622//intracellular anatomical structure;GO:0005634//nucleus;GO:0016020//membrane;GO:0016021//integral component of membrane;GO:0031224//intrinsic component of membrane;GO:0043226//organelle;GO:0043227//membrane-bounded organelle;GO:0043229//intracellular organelle;GO:0043231//intracellular membrane-bounded organelle	GO:0000976//transcription cis-regulatory region binding;GO:0000977//RNA polymerase II transcription regulatory region sequence-specific DNA binding;GO:0000981//DNA-binding transcription factor activity, RNA polymerase II-specific;GO:0001067//transcription regulatory region nucleic acid binding;GO:0001227//DNA-binding transcription repressor activity, RNA polymerase II-specific;GO:0003674//molecul…	GO:0000122//negative regulation of transcription by RNA polymerase II;GO:0006139//nucleobase-containing compound metabolic process;GO:0006351//transcription, DNA-templated;GO:0006355//regulation of transcription, DNA-templated;GO:0006357//regulation of transcription by RNA polymerase II;GO:0006366//transcription by RNA polymerase II;GO:0006464//cellular protein modification process;GO:0006725//ce…
MA_103810g0020	TIM	ABR16682.1 unknown [Picea sitchensis]	Metabolism;Metabolism;Metabolism;Metabolism;Metabolism;Metabolism;Metabolism;Metabolism	Global and overview maps;Global and overview maps;Global and overview maps;Global and overview maps;Carbohydrate metabolism;Energy metabolism;Carbohydrate metabolism;Carbohydrate metabolism	ko01100//Metabolic pathways;ko01110//Biosynthesis of secondary metabolites;ko01230//Biosynthesis of amino acids;ko01200//Carbon metabolism;ko00010//Glycolysis / Gluconeogenesis;ko00710//Carbon fixation in photosynthetic organisms;ko00562//Inositol phosphate metabolism;ko00051//Fructose and mannose metabolism	K01803;K01803;K01803;K01803;K01803;K01803;K01803;K01803	GO:0005575//cellular_component;GO:0005576//extracellular region;GO:0005622//intracellular anatomical structure;GO:0005737//cytoplasm;GO:0005739//mitochondrion;GO:0005829//cytosol;GO:0009507//chloroplast;GO:0009526//plastid envelope;GO:0009532//plastid stroma;GO:0009536//plastid;GO:0009570//chloroplast stroma;GO:0009579//thylakoid;GO:0009941//chloroplast envelope;GO:0031967//organelle envelope;GO:…	GO:0003674//molecular_function;GO:0003824//catalytic activity;GO:0004807//triose-phosphate isomerase activity;GO:0016853//isomerase activity;GO:0016860//intramolecular oxidoreductase activity;GO:0016861//intramolecular oxidoreductase activity, interconverting aldoses and ketoses	GO:0000003//reproduction;GO:0005975//carbohydrate metabolic process;GO:0005996//monosaccharide metabolic process;GO:0006006//glucose metabolic process;GO:0006066//alcohol metabolic process;GO:0006071//glycerol metabolic process;GO:0006081//cellular aldehyde metabolic process;GO:0006082//organic acid metabolic process;GO:0006090//pyruvate metabolic process;GO:0006091//generation of precursor metab…
MA_10427183g0010	SMC3	KAH9331373.1 hypothetical protein KI387_003481 [Taxus chinensis]	-	-	-	-	GO:0000228//nuclear chromosome;GO:0000775//chromosome, centromeric region;GO:0000779//condensed chromosome, centromeric region;GO:0000785//chromatin;GO:0000793//condensed chromosome;GO:0000794//condensed nuclear chromosome;GO:0000795//synaptonemal complex;GO:0000798//nuclear cohesin complex;GO:0000800//lateral element;GO:0000922//spindle pole;GO:0005575//cellular_component;GO:0005576//extracellul…	GO:0000166//nucleotide binding;GO:0003674//molecular_function;GO:0003676//nucleic acid binding;GO:0003677//DNA binding;GO:0003682//chromatin binding;GO:0003690//double-stranded DNA binding;GO:0003774//cytoskeletal motor activity;GO:0003777//microtubule motor activity;GO:0003824//catalytic activity;GO:0004672//protein kinase activity;GO:0004674//protein serine/threonine kinase activity;GO:0005488/…	GO:0000003//reproduction;GO:0000070//mitotic sister chromatid segregation;GO:0000278//mitotic cell cycle;GO:0000280//nuclear division;GO:0000724//double-strand break repair via homologous recombination;GO:0000725//recombinational repair;GO:0000819//sister chromatid segregation;GO:0001736//establishment of planar polarity;GO:0001737//establishment of imaginal disc-derived wing hair orientation;GO:…
MA_902407g0010	RNF13	ADE76258.1 unknown [Picea sitchensis]	-	-	-	-	GO:0005680//anaphase-promoting complex	GO:0008270//zinc ion binding;GO:0046872//metal ion binding;GO:0061630//ubiquitin protein ligase activity;GO:0097602//cullin family protein binding	GO:0031145//anaphase-promoting complex-dependent catabolic process
MA_3787g0010	BSK5	XP_010650958.1 PREDICTED: probable serine/threonine-protein kinase At5g41260 [Vitis vinifera]	-	-	-	-	-	GO:0004672//protein kinase activity;GO:0005524//ATP binding	GO:0006468//protein phosphorylation
MA_15044g0020	NAC086	KAH9316408.1 hypothetical protein KI387_025035 [Taxus chinensis]	-	-	-	-	-	GO:0003677//DNA binding	GO:0006355//regulation of transcription, DNA-templated
MA_4469g0010	--	-	-	-	-	-	GO:0005576//extracellular region	GO:0003674//molecular_function	GO:0008150//biological_process
MA_14268g0010	GAUT14	KAH9322328.1 hypothetical protein KI387_016967, partial [Taxus chinensis]	-	-	-	-	GO:0000139//Golgi membrane;GO:0005575//cellular_component;GO:0005622//intracellular anatomical structure;GO:0005737//cytoplasm;GO:0005794//Golgi apparatus;GO:0012505//endomembrane system;GO:0016020//membrane;GO:0016021//integral component of membrane;GO:0031090//organelle membrane;GO:0031224//intrinsic component of membrane;GO:0031984//organelle subcompartment;GO:0042995//cell projection;GO:00432…	GO:0003674//molecular_function;GO:0003824//catalytic activity;GO:0008194//UDP-glycosyltransferase activity;GO:0016740//transferase activity;GO:0016757//glycosyltransferase activity;GO:0016758//hexosyltransferase activity;GO:0047262//polygalacturonate 4-alpha-galacturonosyltransferase activity	GO:0000003//reproduction;GO:0000271//polysaccharide biosynthetic process;GO:0000902//cell morphogenesis;GO:0000904//cell morphogenesis involved in differentiation;GO:0003006//developmental process involved in reproduction;GO:0005975//carbohydrate metabolic process;GO:0005976//polysaccharide metabolic process;GO:0007275//multicellular organism development;GO:0008150//biological_process;GO:0008152/…
MA_17694g0010	spp27	KAA8547227.1 hypothetical protein F0562_003909 [Nyssa sinensis]	-	-	-	-	-	GO:0005515//protein binding	-
MA_10437264g0010	LPD2	ABR16254.1 unknown [Picea sitchensis]	Metabolism;Metabolism;Metabolism;Metabolism;Metabolism;Metabolism;Metabolism;Metabolism;Metabolism;Metabolism;Metabolism;Metabolism	Global and overview maps;Global and overview maps;Global and overview maps;Carbohydrate metabolism;Carbohydrate metabolism;Amino acid metabolism;Carbohydrate metabolism;Amino acid metabolism;Carbohydrate metabolism;Amino acid metabolism;Carbohydrate metabolism;Amino acid metabolism	ko01100//Metabolic pathways;ko01110//Biosynthesis of secondary metabolites;ko01200//Carbon metabolism;ko00010//Glycolysis / Gluconeogenesis;ko00620//Pyruvate metabolism;ko00280//Valine, leucine and isoleucine degradation;ko00630//Glyoxylate and dicarboxylate metabolism;ko00380//Tryptophan metabolism;ko00020//Citrate cycle (TCA cycle);ko00260//Glycine, serine and threonine metabolism;ko00640//Prop…	K00382;K00382;K00382;K00382;K00382;K00382;K00382;K00382;K00382;K00382;K00382;K00382	-	GO:0004148//dihydrolipoyl dehydrogenase activity;GO:0004362//glutathione-disulfide reductase (NADPH) activity;GO:0015042//trypanothione-disulfide reductase activity;GO:0016152//mercury (II) reductase activity;GO:0016491//oxidoreductase activity;GO:0016616//oxidoreductase activity, acting on the CH-OH group of donors, NAD or NADP as acceptor;GO:0050451//CoA-disulfide reductase activity;GO:0050627/…	GO:0006096//glycolytic process;GO:0010126//mycothiol metabolic process;GO:0045454//cell redox homeostasis;GO:0046689//response to mercury ion;GO:0051068//dihydrolipoamide metabolic process
MA_62890g0010	AAE16	ADE76955.1 unknown [Picea sitchensis]	Metabolism;Metabolism;Cellular Processes;Metabolism;Metabolism	Global and overview maps;Global and overview maps;Transport and catabolism;Lipid metabolism;Lipid metabolism	ko01100//Metabolic pathways;ko01212//Fatty acid metabolism;ko04146//Peroxisome;ko00071//Fatty acid degradation;ko00061//Fatty acid biosynthesis	K01897;K01897;K01897;K01897;K01897	-	GO:0008756//o-succinylbenzoate-CoA ligase activity	GO:0009234//menaquinone biosynthetic process
MA_12594g0020	--	-	-	-	-	-	-	GO:0003779//actin binding	-
MA_6422g0020	FAS2	KAH9322488.1 hypothetical protein KI387_017127 [Taxus chinensis]	-	-	-	-	GO:0000228//nuclear chromosome;GO:0000775//chromosome, centromeric region;GO:0000785//chromatin;GO:0005575//cellular_component;GO:0005622//intracellular anatomical structure;GO:0005634//nucleus;GO:0005654//nucleoplasm;GO:0005657//replication fork;GO:0005694//chromosome;GO:0005737//cytoplasm;GO:0005829//cytosol;GO:0016021//integral component of membrane;GO:0030117//membrane coat;GO:0031974//membra…	GO:0003674//molecular_function;GO:0003682//chromatin binding;GO:0003824//catalytic activity;GO:0005198//structural molecule activity;GO:0005488//binding;GO:0005515//protein binding;GO:0042393//histone binding;GO:0051082//unfolded protein binding	GO:0000278//mitotic cell cycle;GO:0000724//double-strand break repair via homologous recombination;GO:0000725//recombinational repair;GO:0006139//nucleobase-containing compound metabolic process;GO:0006259//DNA metabolic process;GO:0006260//DNA replication;GO:0006261//DNA-dependent DNA replication;GO:0006281//DNA repair;GO:0006302//double-strand break repair;GO:0006310//DNA recombination;GO:00063…
MA_10428046g0020	--	-	-	-	-	-	-	-	-
MA_51890g0010	CYP750A1	ACN39836.1 unknown [Picea sitchensis]	-	-	-	-	-	GO:0005506//iron ion binding;GO:0016705//oxidoreductase activity, acting on paired donors, with incorporation or reduction of molecular oxygen;GO:0020037//heme binding	-
MA_90612g0010	--	-	-	-	-	-	-	-	-
MA_19651g0010	NAP1;1	ERM94022.1 hypothetical protein AMTR_s00136p00114090 [Amborella trichopoda]	-	-	-	-	GO:0005634//nucleus	GO:0051082//unfolded protein binding	GO:0006334//nucleosome assembly
MA_2674g0010	DTX48	KAH9303494.1 hypothetical protein KI387_043856 [Taxus chinensis]	-	-	-	-	GO:0016020//membrane	GO:0015297//antiporter activity;GO:0042910//xenobiotic transmembrane transporter activity	GO:0006855//xenobiotic transmembrane transport;GO:0055085//transmembrane transport
MA_10426867g0010	At5g33370	ABR17593.1 unknown [Picea sitchensis]	-	-	-	-	-	GO:0016788//hydrolase activity, acting on ester bonds	-
MA_54771g0010	--	KAH7405376.1 hypothetical protein KP509_15G068000 [Ceratopteris richardii]	-	-	-	-	GO:0000139//Golgi membrane;GO:0000221//vacuolar proton-transporting V-type ATPase, V1 domain;GO:0005737//cytoplasm;GO:0016020//membrane;GO:0030117//membrane coat	GO:0005262//calcium channel activity;GO:0005515//protein binding	GO:0006886//intracellular protein transport;GO:0016192//vesicle-mediated transport;GO:0048280//vesicle fusion with Golgi apparatus;GO:0070588//calcium ion transmembrane transport;GO:1902600//proton transmembrane transport
MA_33392g0010	SLK2	ABK24328.1 unknown [Picea sitchensis]	-	-	-	-	GO:0005575//cellular_component;GO:0005622//intracellular anatomical structure;GO:0005634//nucleus;GO:0005654//nucleoplasm;GO:0031974//membrane-enclosed lumen;GO:0031981//nuclear lumen;GO:0043226//organelle;GO:0043227//membrane-bounded organelle;GO:0043229//intracellular organelle;GO:0043231//intracellular membrane-bounded organelle;GO:0043233//organelle lumen;GO:0070013//intracellular organelle l…	GO:0003674//molecular_function;GO:0003676//nucleic acid binding;GO:0003677//DNA binding;GO:0005488//binding;GO:0005515//protein binding;GO:0046982//protein heterodimerization activity;GO:0046983//protein dimerization activity;GO:0060090//molecular adaptor activity;GO:0097159//organic cyclic compound binding;GO:1901363//heterocyclic compound binding	GO:0000003//reproduction;GO:0001666//response to hypoxia;GO:0003006//developmental process involved in reproduction;GO:0006139//nucleobase-containing compound metabolic process;GO:0006351//transcription, DNA-templated;GO:0006355//regulation of transcription, DNA-templated;GO:0006725//cellular aromatic compound metabolic process;GO:0006807//nitrogen compound metabolic process;GO:0006950//response …
MA_10427050g0010	SYNCRIP	KAH9321864.1 hypothetical protein KI387_016503, partial [Taxus chinensis]	-	-	-	-	GO:0005575//cellular_component;GO:0005622//intracellular anatomical structure;GO:0005634//nucleus;GO:0005654//nucleoplasm;GO:0005681//spliceosomal complex;GO:0005737//cytoplasm;GO:0005783//endoplasmic reticulum;GO:0012505//endomembrane system;GO:0016020//membrane;GO:0030425//dendrite;GO:0031974//membrane-enclosed lumen;GO:0031981//nuclear lumen;GO:0032991//protein-containing complex;GO:0036477//s…	GO:0003674//molecular_function;GO:0003676//nucleic acid binding;GO:0003723//RNA binding;GO:0003729//mRNA binding;GO:0003730//mRNA 3'-UTR binding;GO:0005488//binding;GO:0048027//mRNA 5'-UTR binding;GO:0097159//organic cyclic compound binding;GO:1901363//heterocyclic compound binding	GO:0006139//nucleobase-containing compound metabolic process;GO:0006396//RNA processing;GO:0006397//mRNA processing;GO:0006417//regulation of translation;GO:0006725//cellular aromatic compound metabolic process;GO:0006807//nitrogen compound metabolic process;GO:0007623//circadian rhythm;GO:0008150//biological_process;GO:0008152//metabolic process;GO:0008380//RNA splicing;GO:0009889//regulation of…
MA_71519g0020	JMJ25	ADE76854.1 unknown [Picea sitchensis]	-	-	-	-	-	-	-
MA_10436259g0010	SPPL4	ADE76315.1 unknown [Picea sitchensis]	-	-	-	-	GO:0016021//integral component of membrane	GO:0004190//aspartic-type endopeptidase activity	-
MA_103810g0010	--	-	-	-	-	-	-	-	-
MA_20216g0010	TIC20-I	ABK23793.1 unknown [Picea sitchensis]	-	-	-	-	-	-	-
MA_20391g0010	--	ACN40315.1 unknown [Picea sitchensis]	-	-	-	-	-	-	-
MA_17762g0010	--	KAH9300739.1 hypothetical protein KI387_012322 [Taxus chinensis]	-	-	-	-	-	-	-
MA_10434081g0010	ARI8	KAH9318558.1 hypothetical protein KI387_020327, partial [Taxus chinensis]	-	-	-	-	GO:0005576//extracellular region	GO:0019855//calcium channel inhibitor activity;GO:0046872//metal ion binding	-
MA_8980g0010	NAC068	ABK26029.1 unknown [Picea sitchensis]	-	-	-	-	-	GO:0003677//DNA binding	GO:0006355//regulation of transcription, DNA-templated
MA_10426974g0010	--	KAH9287903.1 hypothetical protein KI387_032020, partial [Taxus chinensis]	-	-	-	-	-	-	-
MA_90612g0020	--	-	-	-	-	-	-	-	-
MA_34255g0010	DDR4	KAH9323739.1 hypothetical protein KI387_018378, partial [Taxus chinensis]	-	-	-	-	-	-	-
MA_10426974g0020	CALS7	KAH9311871.1 hypothetical protein KI387_026906 [Taxus chinensis]	-	-	-	-	GO:0000148//1,3-beta-D-glucan synthase complex;GO:0016020//membrane	GO:0003843//1,3-beta-D-glucan synthase activity	GO:0006075//(1->3)-beta-D-glucan biosynthetic process
MA_103701g0010	--	-	-	-	-	-	-	-	-
MA_10428312g0010	At3g23300	ABR16253.1 unknown [Picea sitchensis]	-	-	-	-	-	GO:0008168//methyltransferase activity	-
MA_10435690g0010	carC	KAH9320519.1 hypothetical protein KI387_015158, partial [Taxus chinensis]	-	-	-	-	GO:0005575//cellular_component;GO:0005622//intracellular anatomical structure;GO:0005737//cytoplasm;GO:0005739//mitochondrion;GO:0009507//chloroplast;GO:0009536//plastid;GO:0043226//organelle;GO:0043227//membrane-bounded organelle;GO:0043229//intracellular organelle;GO:0043231//intracellular membrane-bounded organelle	GO:0000166//nucleotide binding;GO:0003674//molecular_function;GO:0003676//nucleic acid binding;GO:0003677//DNA binding;GO:0003824//catalytic activity;GO:0003904//deoxyribodipyrimidine photo-lyase activity;GO:0003913//DNA photolyase activity;GO:0005488//binding;GO:0005524//ATP binding;GO:0009881//photoreceptor activity;GO:0016829//lyase activity;GO:0016830//carbon-carbon lyase activity;GO:0017076/…	GO:0006139//nucleobase-containing compound metabolic process;GO:0006259//DNA metabolic process;GO:0006281//DNA repair;GO:0006464//cellular protein modification process;GO:0006725//cellular aromatic compound metabolic process;GO:0006807//nitrogen compound metabolic process;GO:0006950//response to stress;GO:0006974//cellular response to DNA damage stimulus;GO:0007154//cell communication;GO:0007165/…
MA_132683g0020	RMA2	XP_030525869.1 uncharacterized protein LOC115737718 [Rhodamnia argentea]	Genetic Information Processing	Folding, sorting and degradation	ko04141//Protein processing in endoplasmic reticulum	K10666	GO:0000109//nucleotide-excision repair complex;GO:0005680//anaphase-promoting complex	GO:0008270//zinc ion binding;GO:0046872//metal ion binding;GO:0061630//ubiquitin protein ligase activity;GO:0097602//cullin family protein binding	GO:0006289//nucleotide-excision repair;GO:0031145//anaphase-promoting complex-dependent catabolic process
MA_13389g0020	SEN1	KAH9305772.1 hypothetical protein KI387_010176, partial [Taxus chinensis]	-	-	-	-	GO:0005575//cellular_component;GO:0009338//exodeoxyribonuclease V complex	GO:0003674//molecular_function;GO:0003677//DNA binding;GO:0003678//DNA helicase activity;GO:0004386//helicase activity;GO:0005524//ATP binding;GO:0008854//exodeoxyribonuclease V activity;GO:0016787//hydrolase activity	GO:0006281//DNA repair;GO:0006310//DNA recombination;GO:0008150//biological_process
MA_12796g0010	SEU	XP_020531697.1 transcriptional corepressor SEUSS [Amborella trichopoda]	-	-	-	-	GO:0005575//cellular_component;GO:0005622//intracellular anatomical structure;GO:0005634//nucleus;GO:0005654//nucleoplasm;GO:0005737//cytoplasm;GO:0031974//membrane-enclosed lumen;GO:0031981//nuclear lumen;GO:0043226//organelle;GO:0043227//membrane-bounded organelle;GO:0043229//intracellular organelle;GO:0043231//intracellular membrane-bounded organelle;GO:0043233//organelle lumen;GO:0070013//int…	GO:0003674//molecular_function;GO:0003676//nucleic acid binding;GO:0003677//DNA binding;GO:0003712//transcription coregulator activity;GO:0003714//transcription corepressor activity;GO:0005488//binding;GO:0005515//protein binding;GO:0046982//protein heterodimerization activity;GO:0046983//protein dimerization activity;GO:0060090//molecular adaptor activity;GO:0097159//organic cyclic compound bind…	GO:0000003//reproduction;GO:0001666//response to hypoxia;GO:0003006//developmental process involved in reproduction;GO:0006139//nucleobase-containing compound metabolic process;GO:0006351//transcription, DNA-templated;GO:0006355//regulation of transcription, DNA-templated;GO:0006725//cellular aromatic compound metabolic process;GO:0006807//nitrogen compound metabolic process;GO:0006950//response …
MA_10435451g0020	--	KAH9315362.1 hypothetical protein KI387_023989, partial [Taxus chinensis]	-	-	-	-	GO:0000785//chromatin;GO:0005575//cellular_component;GO:0005622//intracellular anatomical structure;GO:0005634//nucleus;GO:0005694//chromosome;GO:0005737//cytoplasm;GO:0005886//plasma membrane;GO:0016020//membrane;GO:0043226//organelle;GO:0043227//membrane-bounded organelle;GO:0043228//non-membrane-bounded organelle;GO:0043229//intracellular organelle;GO:0043231//intracellular membrane-bounded or…	GO:0001067//transcription regulatory region nucleic acid binding;GO:0003674//molecular_function;GO:0003676//nucleic acid binding;GO:0003677//DNA binding;GO:0003824//catalytic activity;GO:0005488//binding;GO:0005543//phospholipid binding;GO:0008168//methyltransferase activity;GO:0008170//N-methyltransferase activity;GO:0008276//protein methyltransferase activity;GO:0008289//lipid binding;GO:000875…	GO:0000003//reproduction;GO:0003002//regionalization;GO:0003006//developmental process involved in reproduction;GO:0006325//chromatin organization;GO:0006355//regulation of transcription, DNA-templated;GO:0006464//cellular protein modification process;GO:0006479//protein methylation;GO:0006807//nitrogen compound metabolic process;GO:0006996//organelle organization;GO:0007154//cell communication;G…
MA_10426365g0010	NAC045	KAH9325025.1 hypothetical protein KI387_005203, partial [Taxus chinensis]	-	-	-	-	-	GO:0003677//DNA binding	GO:0006355//regulation of transcription, DNA-templated
MA_10435639g0020	CESA6	QBC40964.1 cellulose synthase 3 [Cunninghamia lanceolata]	-	-	-	-	GO:0016020//membrane	GO:0016760//cellulose synthase (UDP-forming) activity	GO:0030244//cellulose biosynthetic process
MA_10427079g0030	NPF8.3	AQX43135.1 NPF family transporter [Pinus pinaster]	-	-	-	-	GO:0016020//membrane	GO:0015333//peptide:proton symporter activity;GO:0022857//transmembrane transporter activity	GO:0015833//peptide transport;GO:0055085//transmembrane transport
MA_32213g0020	CYCT1-1	XP_029116458.1 cyclin-T1-3 isoform X2 [Elaeis guineensis]	-	-	-	-	-	-	GO:0019050//suppression by virus of host apoptotic process
MA_20304g0010	--	KAH9330435.1 hypothetical protein KI387_002543, partial [Taxus chinensis]	-	-	-	-	GO:0005576//extracellular region	GO:0005134//interleukin-2 receptor binding;GO:0008083//growth factor activity	GO:0006955//immune response
MA_7073g0010	NDK1	ABK22467.1 unknown [Picea sitchensis]	Metabolism;Metabolism;Environmental Information Processing;Metabolism;Metabolism	Global and overview maps;Global and overview maps;Signal transduction;Nucleotide metabolism;Nucleotide metabolism	ko01100//Metabolic pathways;ko01110//Biosynthesis of secondary metabolites;ko04016//MAPK signaling pathway - plant;ko00230//Purine metabolism;ko00240//Pyrimidine metabolism	K00940;K00940;K00940;K00940;K00940	GO:0005575//cellular_component;GO:0005622//intracellular anatomical structure;GO:0005634//nucleus;GO:0005737//cytoplasm;GO:0005777//peroxisome;GO:0005886//plasma membrane;GO:0042579//microbody;GO:0043226//organelle;GO:0043227//membrane-bounded organelle;GO:0043229//intracellular organelle;GO:0043231//intracellular membrane-bounded organelle	GO:0000166//nucleotide binding;GO:0003674//molecular_function;GO:0003824//catalytic activity;GO:0004550//nucleoside diphosphate kinase activity;GO:0005488//binding;GO:0005524//ATP binding;GO:0008374//O-acyltransferase activity;GO:0016301//kinase activity;GO:0016740//transferase activity;GO:0016772//transferase activity, transferring phosphorus-containing groups;GO:0016776//phosphotransferase acti…	GO:0000302//response to reactive oxygen species;GO:0006139//nucleobase-containing compound metabolic process;GO:0006163//purine nucleotide metabolic process;GO:0006164//purine nucleotide biosynthetic process;GO:0006165//nucleoside diphosphate phosphorylation;GO:0006183//GTP biosynthetic process;GO:0006213//pyrimidine nucleoside metabolic process;GO:0006220//pyrimidine nucleotide metabolic process…
MA_173856g0010	--	KAH9301530.1 hypothetical protein KI387_013113, partial [Taxus chinensis]	-	-	-	-	-	-	-
MA_1308g0020	RBR	KAH9328387.1 hypothetical protein KI387_000495, partial [Taxus chinensis]	-	-	-	-	GO:0000228//nuclear chromosome;GO:0000307//cyclin-dependent protein kinase holoenzyme complex;GO:0000785//chromatin;GO:0005575//cellular_component;GO:0005622//intracellular anatomical structure;GO:0005634//nucleus;GO:0005654//nucleoplasm;GO:0005667//transcription regulator complex;GO:0005694//chromosome;GO:0005737//cytoplasm;GO:0005819//spindle;GO:0005829//cytosol;GO:0005856//cytoskeleton;GO:0008…	GO:0000976//transcription cis-regulatory region binding;GO:0000987//cis-regulatory region sequence-specific DNA binding;GO:0001067//transcription regulatory region nucleic acid binding;GO:0003674//molecular_function;GO:0003676//nucleic acid binding;GO:0003677//DNA binding;GO:0003690//double-stranded DNA binding;GO:0003700//DNA-binding transcription factor activity;GO:0003712//transcription coregu…	GO:0000003//reproduction;GO:0000070//mitotic sister chromatid segregation;GO:0000075//cell cycle checkpoint signaling;GO:0000082//G1/S transition of mitotic cell cycle;GO:0000083//regulation of transcription involved in G1/S transition of mitotic cell cycle;GO:0000122//negative regulation of transcription by RNA polymerase II;GO:0000278//mitotic cell cycle;GO:0000280//nuclear division;GO:0000819/…
MA_10426098g0020	--	ABR16708.1 unknown [Picea sitchensis]	-	-	-	-	-	-	-
MA_93170g0020	Rb1	AFB17948.1 RBR-like protein, partial [Pinus sylvestris]	-	-	-	-	GO:0000228//nuclear chromosome;GO:0000307//cyclin-dependent protein kinase holoenzyme complex;GO:0000785//chromatin;GO:0005575//cellular_component;GO:0005622//intracellular anatomical structure;GO:0005634//nucleus;GO:0005654//nucleoplasm;GO:0005667//transcription regulator complex;GO:0005694//chromosome;GO:0005737//cytoplasm;GO:0005819//spindle;GO:0005829//cytosol;GO:0005856//cytoskeleton;GO:0008…	GO:0000976//transcription cis-regulatory region binding;GO:0000987//cis-regulatory region sequence-specific DNA binding;GO:0001067//transcription regulatory region nucleic acid binding;GO:0003674//molecular_function;GO:0003676//nucleic acid binding;GO:0003677//DNA binding;GO:0003690//double-stranded DNA binding;GO:0003700//DNA-binding transcription factor activity;GO:0003712//transcription coregu…	GO:0000003//reproduction;GO:0000070//mitotic sister chromatid segregation;GO:0000075//cell cycle checkpoint signaling;GO:0000082//G1/S transition of mitotic cell cycle;GO:0000083//regulation of transcription involved in G1/S transition of mitotic cell cycle;GO:0000122//negative regulation of transcription by RNA polymerase II;GO:0000278//mitotic cell cycle;GO:0000280//nuclear division;GO:0000819/…
MA_77944g0020	--	-	-	-	-	-	-	-	-
MA_10435451g0010	At1g64890	ACN41021.1 unknown [Picea sitchensis]	-	-	-	-	-	-	-
MA_138254g0010	PWP2	KAH9291587.1 hypothetical protein KI387_043222, partial [Taxus chinensis]	Genetic Information Processing	Translation	ko03008//Ribosome biogenesis in eukaryotes	K14558	GO:0000151//ubiquitin ligase complex;GO:0005575//cellular_component;GO:0005622//intracellular anatomical structure;GO:0005634//nucleus;GO:0005730//nucleolus;GO:0005732//sno(s)RNA-containing ribonucleoprotein complex;GO:0005737//cytoplasm;GO:0005829//cytosol;GO:0030684//preribosome;GO:0030686//90S preribosome;GO:0031461//cullin-RING ubiquitin ligase complex;GO:0031974//membrane-enclosed lumen;GO:0…	GO:0003674//molecular_function;GO:0003676//nucleic acid binding;GO:0003723//RNA binding;GO:0003729//mRNA binding;GO:0005488//binding;GO:0005515//protein binding;GO:0030515//snoRNA binding;GO:0097159//organic cyclic compound binding;GO:1901363//heterocyclic compound binding	GO:0000028//ribosomal small subunit assembly;GO:0000447//endonucleolytic cleavage in ITS1 to separate SSU-rRNA from 5.8S rRNA and LSU-rRNA from tricistronic rRNA transcript (SSU-rRNA, 5.8S rRNA, LSU-rRNA);GO:0000460//maturation of 5.8S rRNA;GO:0000462//maturation of SSU-rRNA from tricistronic rRNA transcript (SSU-rRNA, 5.8S rRNA, LSU-rRNA);GO:0000466//maturation of 5.8S rRNA from tricistronic rRN…
MA_15044g0010	SBT1.8	ABK25116.1 unknown [Picea sitchensis]	-	-	-	-	-	GO:0008236//serine-type peptidase activity	GO:0006508//proteolysis
MA_6422g0010	UGT85A1	ABR16235.1 unknown [Picea sitchensis]	-	-	-	-	-	GO:0008194//UDP-glycosyltransferase activity;GO:0016758//hexosyltransferase activity	-
MA_37751g0010	--	KAG0592832.1 hypothetical protein KC19_1G284000 [Ceratodon purpureus]	-	-	-	-	GO:0031207//Sec62/Sec63 complex	-	GO:0031204//posttranslational protein targeting to membrane, translocation
MA_10430065g0010	EMF2	KAH9325384.1 hypothetical protein KI387_005562, partial [Taxus chinensis]	-	-	-	-	-	-	-
MA_13396g0030	--	EOY11667.1 Galactose oxidase/kelch repeat superfamily protein, putative isoform 1 [Theobroma cacao]	-	-	-	-	-	GO:0005515//protein binding	-
MA_10427079g0050	--	-	-	-	-	-	-	-	-
MA_10426098g0010	--	-	-	-	-	-	-	-	-
MA_17938g0010	--	KAH9320681.1 hypothetical protein KI387_015320, partial [Taxus chinensis]	-	-	-	-	-	-	-
MA_27973g0010	MIZ1	KAH7441028.1 hypothetical protein KP509_03G022100 [Ceratopteris richardii]	-	-	-	-	-	-	GO:0010274//hydrotropism
MA_11420g0010	SKIP8	ADE76907.1 unknown [Picea sitchensis]	-	-	-	-	GO:0005634//nucleus;GO:0070449//elongin complex	GO:0005515//protein binding	GO:0006368//transcription elongation from RNA polymerase II promoter
MA_30864g0010	MYB2	ABR16876.1 unknown [Picea sitchensis]	-	-	-	-	-	-	-
MA_20587g0010	ERD2	ABK22024.1 unknown [Picea sitchensis]	-	-	-	-	GO:0000139//Golgi membrane;GO:0005575//cellular_component;GO:0005622//intracellular anatomical structure;GO:0005737//cytoplasm;GO:0005783//endoplasmic reticulum;GO:0005789//endoplasmic reticulum membrane;GO:0005794//Golgi apparatus;GO:0012505//endomembrane system;GO:0016020//membrane;GO:0016021//integral component of membrane;GO:0031090//organelle membrane;GO:0031224//intrinsic component of membr…	GO:0003674//molecular_function;GO:0005048//signal sequence binding;GO:0005488//binding;GO:0033218//amide binding;GO:0042277//peptide binding;GO:0046923//ER retention sequence binding	GO:0002218//activation of innate immune response;GO:0002253//activation of immune response;GO:0002376//immune system process;GO:0002682//regulation of immune system process;GO:0002684//positive regulation of immune system process;GO:0006621//protein retention in ER lumen;GO:0006810//transport;GO:0007154//cell communication;GO:0007165//signal transduction;GO:0008104//protein localization;GO:000815…
MA_11962g0010	SF1	KAG0623809.1 hypothetical protein M758_3G204100 [Ceratodon purpureus]	-	-	-	-	-	GO:0003723//RNA binding	-
MA_9051g0020	--	XP_043688710.1 transcriptional corepressor SEUSS-like isoform X2 [Telopea speciosissima]	-	-	-	-	-	-	-
MA_100928g0010	--	-	-	-	-	-	GO:0005575//cellular_component;GO:0005622//intracellular anatomical structure;GO:0043226//organelle;GO:0043227//membrane-bounded organelle;GO:0043229//intracellular organelle;GO:0043231//intracellular membrane-bounded organelle	GO:0003674//molecular_function;GO:0003676//nucleic acid binding;GO:0003723//RNA binding;GO:0003824//catalytic activity;GO:0004518//nuclease activity;GO:0004519//endonuclease activity;GO:0005488//binding;GO:0016787//hydrolase activity;GO:0016788//hydrolase activity, acting on ester bonds;GO:0097159//organic cyclic compound binding;GO:1901363//heterocyclic compound binding	GO:0006139//nucleobase-containing compound metabolic process;GO:0006725//cellular aromatic compound metabolic process;GO:0006807//nitrogen compound metabolic process;GO:0008150//biological_process;GO:0008152//metabolic process;GO:0009451//RNA modification;GO:0009987//cellular process;GO:0016070//RNA metabolic process;GO:0034641//cellular nitrogen compound metabolic process;GO:0043170//macromolecu…
MA_10432992g0010	GID2	ABK23174.1 unknown [Picea sitchensis]	Environmental Information Processing	Signal transduction	ko04075//Plant hormone signal transduction	K14495	-	GO:0005515//protein binding	-
MA_2809g0010	HMGB15	ABK24816.1 unknown [Picea sitchensis]	-	-	-	-	-	GO:0003677//DNA binding	-
MA_580g0010	CYCB2-1	QZZ92783.1 cyclin B 2;3 [Larix kaempferi]	-	-	-	-	GO:0005575//cellular_component;GO:0005622//intracellular anatomical structure;GO:0005634//nucleus;GO:0043226//organelle;GO:0043227//membrane-bounded organelle;GO:0043229//intracellular organelle;GO:0043231//intracellular membrane-bounded organelle	GO:0005515//protein binding;GO:0005524//ATP binding;GO:0016887//ATP hydrolysis activity;GO:0051082//unfolded protein binding	GO:0006457//protein folding;GO:0006950//response to stress;GO:0007049//cell cycle;GO:0008150//biological_process;GO:0009987//cellular process;GO:0051301//cell division
MA_3901g0010	SCE1	ABK23228.1 unknown [Picea sitchensis]	Genetic Information Processing;Genetic Information Processing	Folding, sorting and degradation;Translation	ko04120//Ubiquitin mediated proteolysis;ko03013//Nucleocytoplasmic transport	K10577;K10577	GO:0002178//palmitoyltransferase complex;GO:0005575//cellular_component;GO:0005622//intracellular anatomical structure;GO:0005737//cytoplasm;GO:0005783//endoplasmic reticulum;GO:0005789//endoplasmic reticulum membrane;GO:0012505//endomembrane system;GO:0016020//membrane;GO:0016021//integral component of membrane;GO:0017059//serine C-palmitoyltransferase complex;GO:0031211//endoplasmic reticulum p…	GO:0003674//molecular_function;GO:0003824//catalytic activity;GO:0005488//binding;GO:0016740//transferase activity;GO:0016746//acyltransferase activity;GO:0019842//vitamin binding;GO:0030170//pyridoxal phosphate binding;GO:0036094//small molecule binding;GO:0043167//ion binding;GO:0043168//anion binding;GO:0070279//vitamin B6 binding;GO:0097159//organic cyclic compound binding;GO:1901363//heteroc…	GO:0006066//alcohol metabolic process;GO:0006629//lipid metabolic process;GO:0006643//membrane lipid metabolic process;GO:0006644//phospholipid metabolic process;GO:0006665//sphingolipid metabolic process;GO:0006667//sphinganine metabolic process;GO:0006670//sphingosine metabolic process;GO:0006672//ceramide metabolic process;GO:0006684//sphingomyelin metabolic process;GO:0006686//sphingomyelin b…
MA_15132g0020	CTU2	KAH9301586.1 hypothetical protein KI387_013169, partial [Taxus chinensis]	Genetic Information Processing	Folding, sorting and degradation	ko04122//Sulfur relay system	K14169	GO:0002144//cytosolic tRNA wobble base thiouridylase complex;GO:0005575//cellular_component;GO:0005622//intracellular anatomical structure;GO:0005737//cytoplasm;GO:0005829//cytosol;GO:0032991//protein-containing complex	GO:0000049//tRNA binding;GO:0003674//molecular_function;GO:0003676//nucleic acid binding;GO:0003723//RNA binding;GO:0003824//catalytic activity;GO:0005488//binding;GO:0016740//transferase activity;GO:0016782//transferase activity, transferring sulphur-containing groups;GO:0016783//sulfurtransferase activity;GO:0097159//organic cyclic compound binding;GO:1901363//heterocyclic compound binding	GO:0001403//invasive growth in response to glucose limitation;GO:0002097//tRNA wobble base modification;GO:0002098//tRNA wobble uridine modification;GO:0002143//tRNA wobble position uridine thiolation;GO:0006139//nucleobase-containing compound metabolic process;GO:0006396//RNA processing;GO:0006399//tRNA metabolic process;GO:0006400//tRNA modification;GO:0006464//cellular protein modification pro…
MA_439607g0010	SCRM2	UFA45755.1 bHLH62 [Pinus massoniana]	-	-	-	-	-	GO:0046983//protein dimerization activity	-
MA_10429924g0020	--	-	-	-	-	-	-	-	-
MA_10436550g0010	--	ABR17470.1 unknown [Picea sitchensis]	-	-	-	-	-	-	GO:0010112//regulation of systemic acquired resistance
MA_7868g0020	--	ADM76653.1 extensin-like protein [Picea sitchensis]	-	-	-	-	-	-	-
MA_98443g0010	--	-	-	-	-	-	-	-	-
MA_10435932g0010	CCD	ABR17001.1 unknown [Picea sitchensis]	-	-	-	-	GO:0005575//cellular_component;GO:0005622//intracellular anatomical structure;GO:0005737//cytoplasm;GO:0005773//vacuole;GO:0005774//vacuolar membrane;GO:0005794//Golgi apparatus;GO:0005886//plasma membrane;GO:0005911//cell-cell junction;GO:0009506//plasmodesma;GO:0012505//endomembrane system;GO:0016020//membrane;GO:0030054//cell junction;GO:0031090//organelle membrane;GO:0043226//organelle;GO:004…	GO:0003674//molecular_function;GO:0003824//catalytic activity;GO:0005488//binding;GO:0010436//carotenoid dioxygenase activity;GO:0016491//oxidoreductase activity;GO:0016701//oxidoreductase activity, acting on single donors with incorporation of molecular oxygen;GO:0016702//oxidoreductase activity, acting on single donors with incorporation of molecular oxygen, incorporation of two atoms of oxygen…	GO:0006629//lipid metabolic process;GO:0006720//isoprenoid metabolic process;GO:0006721//terpenoid metabolic process;GO:0008150//biological_process;GO:0008152//metabolic process;GO:0008300//isoprenoid catabolic process;GO:0009056//catabolic process;GO:0009987//cellular process;GO:0016042//lipid catabolic process;GO:0016108//tetraterpenoid metabolic process;GO:0016110//tetraterpenoid catabolic pro…
MA_77944g0010	--	-	-	-	-	-	-	-	-
MA_42064g0010	SCPL51	ABK25511.1 unknown [Picea sitchensis]	-	-	-	-	-	GO:0004185//serine-type carboxypeptidase activity	GO:0006508//proteolysis
MA_43405g0010	TIM22-2	ABK23272.1 unknown [Picea sitchensis]	-	-	-	-	-	-	-
MA_10194g0020	MKK9	ADE77487.1 unknown [Picea sitchensis]	Environmental Information Processing	Signal transduction	ko04016//MAPK signaling pathway - plant	K20604	-	GO:0004672//protein kinase activity;GO:0005524//ATP binding;GO:0016709//oxidoreductase activity, acting on paired donors, with incorporation or reduction of molecular oxygen, NAD(P)H as one donor, and incorporation of one atom of oxygen	GO:0006468//protein phosphorylation;GO:0006744//ubiquinone biosynthetic process
MA_10430807g0010	--	KAH9290120.1 hypothetical protein KI387_034237, partial [Taxus chinensis]	-	-	-	-	GO:0005575//cellular_component;GO:0005622//intracellular anatomical structure;GO:0005737//cytoplasm	GO:0003674//molecular_function;GO:0005488//binding;GO:0005515//protein binding;GO:0008092//cytoskeletal protein binding;GO:0017022//myosin binding;GO:0045159//myosin II binding	GO:0006928//movement of cell or subcellular component;GO:0008064//regulation of actin polymerization or depolymerization;GO:0008150//biological_process;GO:0009987//cellular process;GO:0010639//negative regulation of organelle organization;GO:0016043//cellular component organization;GO:0030100//regulation of endocytosis;GO:0030587//sorocarp development;GO:0030832//regulation of actin filament leng…
MA_2308g0020	MMK1	PSS32816.1 Mitogen-activated protein kinase [Actinidia chinensis var. chinensis] [Actinidia chinensis]	Organismal Systems;Environmental Information Processing;Environmental Information Processing	Environmental adaptation;Signal transduction;Signal transduction	ko04626//Plant-pathogen interaction;ko04075//Plant hormone signal transduction;ko04016//MAPK signaling pathway - plant	K14512;K14512;K14512	GO:0005575//cellular_component;GO:0005622//intracellular anatomical structure	GO:0000166//nucleotide binding;GO:0003674//molecular_function;GO:0003824//catalytic activity;GO:0004672//protein kinase activity;GO:0004674//protein serine/threonine kinase activity;GO:0004707//MAP kinase activity;GO:0005488//binding;GO:0005524//ATP binding;GO:0016301//kinase activity;GO:0016740//transferase activity;GO:0016772//transferase activity, transferring phosphorus-containing groups;GO:0…	GO:0000165//MAPK cascade;GO:0006464//cellular protein modification process;GO:0006468//protein phosphorylation;GO:0006793//phosphorus metabolic process;GO:0006796//phosphate-containing compound metabolic process;GO:0006807//nitrogen compound metabolic process;GO:0007154//cell communication;GO:0007165//signal transduction;GO:0008150//biological_process;GO:0008152//metabolic process;GO:0009987//cel…
MA_182227g0010	RLP4	ABK23647.1 unknown [Picea sitchensis]	-	-	-	-	GO:0042470//melanosome	GO:0005515//protein binding	-
MA_2193g0010	--	-	-	-	-	-	-	-	-
MA_18532g0010	--	KAH8973661.1 hypothetical protein BDL97_01G060000 [Sphagnum fallax]	-	-	-	-	-	-	-
MA_10431123g0010	SGF29B	ABK23776.1 unknown [Picea sitchensis]	-	-	-	-	-	-	-
MA_1378g0010	VIR	XP_027066496.1 LOW QUALITY PROTEIN: protein virilizer homolog [Coffea arabica]	-	-	-	-	-	-	-
MA_10433250g0020	PCFS4	KAH9325763.1 hypothetical protein KI387_005941, partial [Taxus chinensis]	Genetic Information Processing	Translation	ko03015//mRNA surveillance pathway	K14400	GO:0005575//cellular_component;GO:0005622//intracellular anatomical structure;GO:0005634//nucleus;GO:0005654//nucleoplasm;GO:0005737//cytoplasm;GO:0005849//mRNA cleavage factor complex;GO:0031974//membrane-enclosed lumen;GO:0031981//nuclear lumen;GO:0032991//protein-containing complex;GO:0043226//organelle;GO:0043227//membrane-bounded organelle;GO:0043229//intracellular organelle;GO:0043231//intr…	GO:0000993//RNA polymerase II complex binding;GO:0001098//basal transcription machinery binding;GO:0001099//basal RNA polymerase II transcription machinery binding;GO:0003674//molecular_function;GO:0003676//nucleic acid binding;GO:0003723//RNA binding;GO:0003729//mRNA binding;GO:0005488//binding;GO:0005515//protein binding;GO:0019899//enzyme binding;GO:0043167//ion binding;GO:0043169//cation bind…	GO:0000003//reproduction;GO:0003006//developmental process involved in reproduction;GO:0006139//nucleobase-containing compound metabolic process;GO:0006351//transcription, DNA-templated;GO:0006353//DNA-templated transcription, termination;GO:0006366//transcription by RNA polymerase II;GO:0006369//termination of RNA polymerase II transcription;GO:0006378//mRNA polyadenylation;GO:0006379//mRNA clea…
MA_22749g0010	--	AJP06355.1 SPL3 [Pinus tabuliformis]	-	-	-	-	GO:0005840//ribosome	-	-
MA_17920g0010	--	-	-	-	-	-	-	GO:0004190//aspartic-type endopeptidase activity	GO:0006508//proteolysis
MA_41397g0010	--	KAH9301849.1 hypothetical protein KI387_013432 [Taxus chinensis]	-	-	-	-	-	-	-
MA_19599g0010	SH3P2	ABR16031.1 unknown [Picea sitchensis]	-	-	-	-	-	GO:0005515//protein binding	-
MA_10431143g0010	HSP70-17	KAH9287773.1 hypothetical protein KI387_031890 [Taxus chinensis]	Genetic Information Processing	Folding, sorting and degradation	ko04141//Protein processing in endoplasmic reticulum	K09486	GO:0005575//cellular_component;GO:0005576//extracellular region;GO:0005615//extracellular space;GO:0005622//intracellular anatomical structure;GO:0005737//cytoplasm;GO:0005773//vacuole;GO:0005774//vacuolar membrane;GO:0005783//endoplasmic reticulum;GO:0005788//endoplasmic reticulum lumen;GO:0005790//smooth endoplasmic reticulum;GO:0005794//Golgi apparatus;GO:0009507//chloroplast;GO:0009536//plast…	GO:0000166//nucleotide binding;GO:0000774//adenyl-nucleotide exchange factor activity;GO:0003674//molecular_function;GO:0003824//catalytic activity;GO:0005488//binding;GO:0005515//protein binding;GO:0005524//ATP binding;GO:0016462//pyrophosphatase activity;GO:0016787//hydrolase activity;GO:0016817//hydrolase activity, acting on acid anhydrides;GO:0016818//hydrolase activity, acting on acid anhydr…	GO:0000003//reproduction;GO:0001666//response to hypoxia;GO:0002931//response to ischemia;GO:0006457//protein folding;GO:0006605//protein targeting;GO:0006612//protein targeting to membrane;GO:0006620//posttranslational protein targeting to endoplasmic reticulum membrane;GO:0006810//transport;GO:0006886//intracellular protein transport;GO:0006888//endoplasmic reticulum to Golgi vesicle-mediated t…
MA_9181g0010	--	ABR18209.1 unknown [Picea sitchensis]	-	-	-	-	-	-	-
MA_10426454g0010	--	-	-	-	-	-	-	-	-
MA_18754g0010	CBP60D	KAH9306350.1 hypothetical protein KI387_010754 [Taxus chinensis]	-	-	-	-	-	GO:0005516//calmodulin binding	-
MA_22189g0010	--	-	-	-	-	-	-	-	-
MA_10433885g0010	At5g34940	KAH9287920.1 hypothetical protein KI387_032037, partial [Taxus chinensis]	Metabolism;Metabolism	Global and overview maps;Glycan biosynthesis and metabolism	ko01100//Metabolic pathways;ko00531//Glycosaminoglycan degradation	K07964;K07964	-	-	-
MA_10431429g0010	PATROL1	KAH7421986.1 hypothetical protein KP509_13G084700 [Ceratopteris richardii]	-	-	-	-	-	-	-
MA_10433250g0010	--	KAA8516077.1 hypothetical protein F0562_019256 [Nyssa sinensis]	-	-	-	-	-	GO:0003824//catalytic activity	GO:0017004//cytochrome complex assembly
MA_10427079g0020	NPF8.3	AQX43135.1 NPF family transporter [Pinus pinaster]	-	-	-	-	GO:0016020//membrane	GO:0022857//transmembrane transporter activity	GO:0055085//transmembrane transport
MA_10430586g0010	--	KAH9306791.1 hypothetical protein KI387_011195, partial [Taxus chinensis]	-	-	-	-	-	GO:0005515//protein binding	-
MA_34648g0010	SDIR1	ABK22685.1 unknown [Picea sitchensis]	-	-	-	-	GO:0000109//nucleotide-excision repair complex;GO:0005680//anaphase-promoting complex	GO:0008270//zinc ion binding;GO:0046872//metal ion binding;GO:0061630//ubiquitin protein ligase activity;GO:0097602//cullin family protein binding	GO:0006289//nucleotide-excision repair;GO:0031145//anaphase-promoting complex-dependent catabolic process
MA_103907g0010	ARID3	KAH9302420.1 hypothetical protein KI387_014003, partial [Taxus chinensis]	-	-	-	-	GO:0005575//cellular_component;GO:0005622//intracellular anatomical structure;GO:0005634//nucleus;GO:0043226//organelle;GO:0043227//membrane-bounded organelle;GO:0043229//intracellular organelle;GO:0043231//intracellular membrane-bounded organelle	GO:0000976//transcription cis-regulatory region binding;GO:0000977//RNA polymerase II transcription regulatory region sequence-specific DNA binding;GO:0000981//DNA-binding transcription factor activity, RNA polymerase II-specific;GO:0001067//transcription regulatory region nucleic acid binding;GO:0001228//DNA-binding transcription activator activity, RNA polymerase II-specific;GO:0003674//molecul…	GO:0006139//nucleobase-containing compound metabolic process;GO:0006351//transcription, DNA-templated;GO:0006355//regulation of transcription, DNA-templated;GO:0006357//regulation of transcription by RNA polymerase II;GO:0006366//transcription by RNA polymerase II;GO:0006725//cellular aromatic compound metabolic process;GO:0006807//nitrogen compound metabolic process;GO:0008150//biological_proces…
MA_3407g0010	ZNF330	KAH9305231.1 hypothetical protein KI387_009635, partial [Taxus chinensis]	-	-	-	-	GO:0000775//chromosome, centromeric region;GO:0005575//cellular_component;GO:0005622//intracellular anatomical structure;GO:0005634//nucleus;GO:0005694//chromosome;GO:0005730//nucleolus;GO:0030496//midbody;GO:0031974//membrane-enclosed lumen;GO:0031981//nuclear lumen;GO:0043226//organelle;GO:0043227//membrane-bounded organelle;GO:0043228//non-membrane-bounded organelle;GO:0043229//intracellular o…	GO:0003674//molecular_function;GO:0005488//binding;GO:0008270//zinc ion binding;GO:0043167//ion binding;GO:0043169//cation binding;GO:0046872//metal ion binding;GO:0046914//transition metal ion binding	GO:0002164//larval development;GO:0002376//immune system process;GO:0002520//immune system development;GO:0007275//multicellular organism development;GO:0008150//biological_process;GO:0009791//post-embryonic development;GO:0030097//hemopoiesis;GO:0032501//multicellular organismal process;GO:0032502//developmental process;GO:0035166//post-embryonic hemopoiesis;GO:0035167//larval lymph gland hemopo…
MA_19551g0010	--	ABK24489.1 unknown [Picea sitchensis]	-	-	-	-	GO:0016020//membrane	GO:0016757//glycosyltransferase activity	-
MA_10435451g0030	--	KAH9315362.1 hypothetical protein KI387_023989, partial [Taxus chinensis]	-	-	-	-	GO:0000785//chromatin;GO:0005575//cellular_component;GO:0005622//intracellular anatomical structure;GO:0005634//nucleus;GO:0005694//chromosome;GO:0005737//cytoplasm;GO:0005886//plasma membrane;GO:0016020//membrane;GO:0043226//organelle;GO:0043227//membrane-bounded organelle;GO:0043228//non-membrane-bounded organelle;GO:0043229//intracellular organelle;GO:0043231//intracellular membrane-bounded or…	GO:0001067//transcription regulatory region nucleic acid binding;GO:0003674//molecular_function;GO:0003676//nucleic acid binding;GO:0003677//DNA binding;GO:0003824//catalytic activity;GO:0005488//binding;GO:0005543//phospholipid binding;GO:0008168//methyltransferase activity;GO:0008170//N-methyltransferase activity;GO:0008276//protein methyltransferase activity;GO:0008289//lipid binding;GO:000875…	GO:0000003//reproduction;GO:0003002//regionalization;GO:0003006//developmental process involved in reproduction;GO:0006325//chromatin organization;GO:0006355//regulation of transcription, DNA-templated;GO:0006464//cellular protein modification process;GO:0006479//protein methylation;GO:0006807//nitrogen compound metabolic process;GO:0006996//organelle organization;GO:0007154//cell communication;G…
MA_13800g0010	--	KAH9307813.1 hypothetical protein KI387_035724, partial [Taxus chinensis]	-	-	-	-	GO:0005575//cellular_component;GO:0005622//intracellular anatomical structure;GO:0005737//cytoplasm;GO:0009507//chloroplast;GO:0009536//plastid;GO:0043226//organelle;GO:0043227//membrane-bounded organelle;GO:0043229//intracellular organelle;GO:0043231//intracellular membrane-bounded organelle	GO:0003674//molecular_function;GO:0003676//nucleic acid binding;GO:0003723//RNA binding;GO:0003824//catalytic activity;GO:0004518//nuclease activity;GO:0004519//endonuclease activity;GO:0005488//binding;GO:0016787//hydrolase activity;GO:0016788//hydrolase activity, acting on ester bonds;GO:0097159//organic cyclic compound binding;GO:1901363//heterocyclic compound binding	GO:0006139//nucleobase-containing compound metabolic process;GO:0006351//transcription, DNA-templated;GO:0006725//cellular aromatic compound metabolic process;GO:0006807//nitrogen compound metabolic process;GO:0006996//organelle organization;GO:0008150//biological_process;GO:0008152//metabolic process;GO:0009058//biosynthetic process;GO:0009059//macromolecule biosynthetic process;GO:0009451//RNA …
MA_166940g0010	--	XP_024995205.1 uncharacterized protein LOC112528415 isoform X1 [Cynara cardunculus var. scolymus] [Cynara cardunculus]	-	-	-	-	-	-	-
MA_12755g0010	ALDH3H1	ABR16899.1 unknown [Picea sitchensis]	Metabolism;Metabolism;Metabolism;Metabolism;Metabolism;Metabolism;Metabolism;Metabolism;Metabolism;Metabolism;Metabolism;Metabolism;Metabolism;Metabolism;Metabolism	Global and overview maps;Global and overview maps;Carbohydrate metabolism;Carbohydrate metabolism;Lipid metabolism;Amino acid metabolism;Amino acid metabolism;Carbohydrate metabolism;Amino acid metabolism;Metabolism of other amino acids;Lipid metabolism;Metabolism of cofactors and vitamins;Amino acid metabolism;Amino acid metabolism;Metabolism of terpenoids and polyketides	ko01100//Metabolic pathways;ko01110//Biosynthesis of secondary metabolites;ko00010//Glycolysis / Gluconeogenesis;ko00620//Pyruvate metabolism;ko00071//Fatty acid degradation;ko00280//Valine, leucine and isoleucine degradation;ko00380//Tryptophan metabolism;ko00053//Ascorbate and aldarate metabolism;ko00330//Arginine and proline metabolism;ko00410//beta-Alanine metabolism;ko00561//Glycerolipid met…	K00128;K00128;K00128;K00128;K00128;K00128;K00128;K00128;K00128;K00128;K00128;K00128;K00128;K00128;K00128	-	GO:0008802//betaine-aldehyde dehydrogenase activity;GO:0016491//oxidoreductase activity;GO:0016620//oxidoreductase activity, acting on the aldehyde or oxo group of donors, NAD or NADP as acceptor;GO:0016903//oxidoreductase activity, acting on the aldehyde or oxo group of donors	GO:0006578//amino-acid betaine biosynthetic process
MA_858g0010	WEE1	KAH9298661.1 hypothetical protein KI387_030343, partial [Taxus chinensis]	-	-	-	-	GO:0005575//cellular_component;GO:0005622//intracellular anatomical structure;GO:0005634//nucleus;GO:0043226//organelle;GO:0043227//membrane-bounded organelle;GO:0043229//intracellular organelle;GO:0043231//intracellular membrane-bounded organelle	GO:0000166//nucleotide binding;GO:0003674//molecular_function;GO:0003824//catalytic activity;GO:0004672//protein kinase activity;GO:0004713//protein tyrosine kinase activity;GO:0004715//non-membrane spanning protein tyrosine kinase activity;GO:0005488//binding;GO:0005524//ATP binding;GO:0016301//kinase activity;GO:0016740//transferase activity;GO:0016772//transferase activity, transferring phosph…	GO:0000075//cell cycle checkpoint signaling;GO:0000076//DNA replication checkpoint signaling;GO:0006464//cellular protein modification process;GO:0006468//protein phosphorylation;GO:0006793//phosphorus metabolic process;GO:0006796//phosphate-containing compound metabolic process;GO:0006807//nitrogen compound metabolic process;GO:0007049//cell cycle;GO:0008150//biological_process;GO:0008152//metab…
MA_12294g0010	--	KAH9315410.1 hypothetical protein KI387_024037, partial [Taxus chinensis]	-	-	-	-	GO:0016020//membrane	GO:0016757//glycosyltransferase activity	-
MA_10428390g0010	--	KAH9328217.1 hypothetical protein KI387_000325, partial [Taxus chinensis]	-	-	-	-	-	-	-
MA_19595g0010	CRR2	KAH9301975.1 hypothetical protein KI387_013558 [Taxus chinensis]	-	-	-	-	-	GO:0008270//zinc ion binding	-
MA_2308g0030	--	ABK24494.1 unknown [Picea sitchensis]	-	-	-	-	-	-	-
MA_20587g0020	RPS5	ABK23207.1 unknown [Picea sitchensis]	Genetic Information Processing	Translation	ko03010//Ribosome	K02989	GO:0000314//organellar small ribosomal subunit;GO:0022627//cytosolic small ribosomal subunit	GO:0003735//structural constituent of ribosome	GO:0006412//translation
MA_10435486g0010	At3g26560	KAH9312161.1 hypothetical protein KI387_027196, partial [Taxus chinensis]	Genetic Information Processing	Transcription	ko03040//Spliceosome	K12818	GO:0000314//organellar small ribosomal subunit;GO:0005575//cellular_component;GO:0005622//intracellular anatomical structure;GO:0005634//nucleus;GO:0005654//nucleoplasm;GO:0005681//spliceosomal complex;GO:0005684//U2-type spliceosomal complex;GO:0005737//cytoplasm;GO:0005739//mitochondrion;GO:0005829//cytosol;GO:0005911//cell-cell junction;GO:0009506//plasmodesma;GO:0016604//nuclear body;GO:00226…	GO:0000166//nucleotide binding;GO:0003674//molecular_function;GO:0003676//nucleic acid binding;GO:0003723//RNA binding;GO:0003724//RNA helicase activity;GO:0003729//mRNA binding;GO:0003735//structural constituent of ribosome;GO:0003824//catalytic activity;GO:0004386//helicase activity;GO:0004654//polyribonucleotide nucleotidyltransferase activity;GO:0005488//binding;GO:0005515//protein binding;GO…	GO:0000003//reproduction;GO:0000350//generation of catalytic spliceosome for second transesterification step;GO:0000375//RNA splicing, via transesterification reactions;GO:0000377//RNA splicing, via transesterification reactions with bulged adenosine as nucleophile;GO:0000390//spliceosomal complex disassembly;GO:0000393//spliceosomal conformational changes to generate catalytic conformation;GO:00…
MA_133281g0010	--	GER25878.1 hypothetical protein STAS_01491 [Striga asiatica]	-	-	-	-	-	-	-
MA_10428290g0010	--	KAH9310726.1 hypothetical protein KI387_025761 [Taxus chinensis]	-	-	-	-	-	-	-
MA_9564g0010	TOC34	ACN40681.1 unknown [Picea sitchensis]	-	-	-	-	GO:0005737//cytoplasm	GO:0003924//GTPase activity;GO:0005525//GTP binding;GO:0019843//rRNA binding;GO:0043022//ribosome binding;GO:0051539//4 iron, 4 sulfur cluster binding	GO:0006400//tRNA modification;GO:0006412//translation;GO:0042254//ribosome biogenesis
MA_42064g0020	--	GAU12909.1 hypothetical protein TSUD_73960 [Trifolium subterraneum]	Organismal Systems	Environmental adaptation	ko04626//Plant-pathogen interaction	K13448	-	GO:0005509//calcium ion binding	-
MA_1308g0010	pRB	KAH9328387.1 hypothetical protein KI387_000495, partial [Taxus chinensis]	-	-	-	-	GO:0005634//nucleus	-	GO:0051726//regulation of cell cycle
MA_20295g0010	--	KAH9325649.1 hypothetical protein KI387_005827, partial [Taxus chinensis]	-	-	-	-	-	-	-
MA_17400g0010	--	-	-	-	-	-	-	-	-
MA_11962g0030	--	-	-	-	-	-	-	-	-
MA_10427300g0010	B''DELTA	ABR18438.1 unknown [Picea sitchensis]	Genetic Information Processing	Translation	ko03015//mRNA surveillance pathway	K11583	-	GO:0005509//calcium ion binding	-
MA_12718g0010	--	ABR17684.1 unknown [Picea sitchensis]	-	-	-	-	-	-	-
MA_32213g0010	--	-	-	-	-	-	-	-	-
MA_40906g0010	--	ADE77649.1 unknown [Picea sitchensis]	-	-	-	-	-	-	-
MA_10427079g0040	--	-	-	-	-	-	-	-	-
MA_10433885g0020	At5g34940	KAH9297698.1 hypothetical protein KI387_029380, partial [Taxus chinensis]	Metabolism;Metabolism	Global and overview maps;Glycan biosynthesis and metabolism	ko01100//Metabolic pathways;ko00531//Glycosaminoglycan degradation	K07964;K07964	GO:0016020//membrane	GO:0016798//hydrolase activity, acting on glycosyl bonds	-
MA_2434g0010	RLT2	KAH9321847.1 hypothetical protein KI387_016486, partial [Taxus chinensis]	-	-	-	-	GO:0005575//cellular_component;GO:0005622//intracellular anatomical structure;GO:0005634//nucleus;GO:0043226//organelle;GO:0043227//membrane-bounded organelle;GO:0043229//intracellular organelle;GO:0043231//intracellular membrane-bounded organelle	GO:0000976//transcription cis-regulatory region binding;GO:0000977//RNA polymerase II transcription regulatory region sequence-specific DNA binding;GO:0000978//RNA polymerase II cis-regulatory region sequence-specific DNA binding;GO:0000981//DNA-binding transcription factor activity, RNA polymerase II-specific;GO:0000987//cis-regulatory region sequence-specific DNA binding;GO:0001067//transcripti…	GO:0000003//reproduction;GO:0000122//negative regulation of transcription by RNA polymerase II;GO:0001501//skeletal system development;GO:0001525//angiogenesis;GO:0001568//blood vessel development;GO:0001944//vasculature development;GO:0002244//hematopoietic progenitor cell differentiation;GO:0002376//immune system process;GO:0002520//immune system development;GO:0003002//regionalization;GO:00030…
MA_27863g0010	--	-	-	-	-	-	-	-	-
MA_10194g0010	--	-	-	-	-	-	-	-	-
MA_10428290g0020	--	XP_031484816.1 uncharacterized protein LOC116253953 [Nymphaea colorata]	-	-	-	-	-	-	-
MA_132683g0010	RMA2	PKA58838.1 E3 ubiquitin-protein ligase RMA3 [Apostasia shenzhenica]	Genetic Information Processing	Folding, sorting and degradation	ko04141//Protein processing in endoplasmic reticulum	K10666	GO:0000109//nucleotide-excision repair complex;GO:0005680//anaphase-promoting complex	GO:0008270//zinc ion binding;GO:0046872//metal ion binding;GO:0061630//ubiquitin protein ligase activity;GO:0097602//cullin family protein binding	GO:0006289//nucleotide-excision repair;GO:0031145//anaphase-promoting complex-dependent catabolic process
MA_30025g0010	--	KAH7858391.1 hypothetical protein Vadar_023272 [Vaccinium darrowii]	-	-	-	-	GO:0000139//Golgi membrane;GO:0005575//cellular_component;GO:0005622//intracellular anatomical structure;GO:0005634//nucleus;GO:0005654//nucleoplasm;GO:0005737//cytoplasm;GO:0005794//Golgi apparatus;GO:0005829//cytosol;GO:0005856//cytoskeleton;GO:0012505//endomembrane system;GO:0015629//actin cytoskeleton;GO:0016020//membrane;GO:0031090//organelle membrane;GO:0031974//membrane-enclosed lumen;GO:0…	GO:0000166//nucleotide binding;GO:0001882//nucleoside binding;GO:0001883//purine nucleoside binding;GO:0003674//molecular_function;GO:0003824//catalytic activity;GO:0003924//GTPase activity;GO:0005488//binding;GO:0005515//protein binding;GO:0005524//ATP binding;GO:0005525//GTP binding;GO:0016462//pyrophosphatase activity;GO:0016787//hydrolase activity;GO:0016817//hydrolase activity, acting on aci…	GO:0002376//immune system process;GO:0006950//response to stress;GO:0006952//defense response;GO:0006955//immune response;GO:0007059//chromosome segregation;GO:0007154//cell communication;GO:0007165//signal transduction;GO:0007166//cell surface receptor signaling pathway;GO:0008104//protein localization;GO:0008150//biological_process;GO:0009987//cellular process;GO:0010033//response to organic su…
MA_13996g0010	R3HDM1	ABK24455.1 unknown [Picea sitchensis]	-	-	-	-	-	GO:0003676//nucleic acid binding	-
MA_18253g0010	TOL1	ADE76488.1 unknown [Picea sitchensis]	-	-	-	-	GO:0005575//cellular_component;GO:0005622//intracellular anatomical structure;GO:0005737//cytoplasm;GO:0005829//cytosol;GO:0005886//plasma membrane;GO:0016020//membrane;GO:0071944//cell periphery	GO:0003674//molecular_function;GO:0005488//binding;GO:0005515//protein binding;GO:0019899//enzyme binding;GO:0019900//kinase binding;GO:0019901//protein kinase binding;GO:0030276//clathrin binding	GO:0006810//transport;GO:0006886//intracellular protein transport;GO:0007088//regulation of mitotic nuclear division;GO:0007154//cell communication;GO:0007165//signal transduction;GO:0007346//regulation of mitotic cell cycle;GO:0008104//protein localization;GO:0008150//biological_process;GO:0009987//cellular process;GO:0010564//regulation of cell cycle process;GO:0010639//negative regulation of o…
MA_102307g0030	OPR3	AEX11671.1 hypothetical protein 0_16508_02, partial [Pinus taeda]	Metabolism;Metabolism;Metabolism	Global and overview maps;Global and overview maps;Lipid metabolism	ko01100//Metabolic pathways;ko01110//Biosynthesis of secondary metabolites;ko00592//alpha-Linolenic acid metabolism	K05894;K05894;K05894	-	GO:0010181//FMN binding;GO:0016491//oxidoreductase activity	-
MA_18253g0020	--	-	-	-	-	-	-	-	-
MA_10432945g0010	--	KAH9317877.1 hypothetical protein KI387_019646 [Taxus chinensis]	-	-	-	-	GO:0005575//cellular_component;GO:0005622//intracellular anatomical structure;GO:0005737//cytoplasm;GO:0005829//cytosol	GO:0003674//molecular_function;GO:0005515//protein binding	GO:0002244//hematopoietic progenitor cell differentiation;GO:0002376//immune system process;GO:0002520//immune system development;GO:0007275//multicellular organism development;GO:0008150//biological_process;GO:0009987//cellular process;GO:0030097//hemopoiesis;GO:0030154//cell differentiation;GO:0032501//multicellular organismal process;GO:0032502//developmental process;GO:0048513//animal organ d…
MA_10433454g0020	SAHH	ABR16547.1 unknown [Picea sitchensis]	Metabolism;Metabolism	Global and overview maps;Amino acid metabolism	ko01100//Metabolic pathways;ko00270//Cysteine and methionine metabolism	K01251;K01251	GO:0005737//cytoplasm	GO:0003824//catalytic activity;GO:0004013//adenosylhomocysteinase activity;GO:0004455//ketol-acid reductoisomerase activity;GO:0004488//methylenetetrahydrofolate dehydrogenase (NADP+) activity;GO:0051287//NAD binding	GO:0006730//one-carbon metabolic process;GO:0006813//potassium ion transport;GO:0008652//cellular amino acid biosynthetic process;GO:0009097//isoleucine biosynthetic process;GO:0009099//valine biosynthetic process;GO:0030436//asexual sporulation
MA_10431143g0020	HSP70-17	KAH9287773.1 hypothetical protein KI387_031890 [Taxus chinensis]	Genetic Information Processing	Folding, sorting and degradation	ko04141//Protein processing in endoplasmic reticulum	K09486	GO:0005575//cellular_component;GO:0005576//extracellular region;GO:0005615//extracellular space;GO:0005622//intracellular anatomical structure;GO:0005737//cytoplasm;GO:0005773//vacuole;GO:0005774//vacuolar membrane;GO:0005783//endoplasmic reticulum;GO:0005788//endoplasmic reticulum lumen;GO:0005790//smooth endoplasmic reticulum;GO:0005794//Golgi apparatus;GO:0005948//acetolactate synthase complex…	GO:0000166//nucleotide binding;GO:0000287//magnesium ion binding;GO:0000774//adenyl-nucleotide exchange factor activity;GO:0003674//molecular_function;GO:0003824//catalytic activity;GO:0003984//acetolactate synthase activity;GO:0005488//binding;GO:0005515//protein binding;GO:0005524//ATP binding;GO:0016462//pyrophosphatase activity;GO:0016787//hydrolase activity;GO:0016817//hydrolase activity, ac…	GO:0000003//reproduction;GO:0001666//response to hypoxia;GO:0002931//response to ischemia;GO:0006457//protein folding;GO:0006605//protein targeting;GO:0006612//protein targeting to membrane;GO:0006620//posttranslational protein targeting to endoplasmic reticulum membrane;GO:0006810//transport;GO:0006886//intracellular protein transport;GO:0006888//endoplasmic reticulum to Golgi vesicle-mediated t…
MA_10433317g0010	--	-	-	-	-	-	-	-	-
MA_10426974g0030	CALS7	KAH9311871.1 hypothetical protein KI387_026906 [Taxus chinensis]	-	-	-	-	GO:0000148//1,3-beta-D-glucan synthase complex;GO:0016020//membrane	GO:0003843//1,3-beta-D-glucan synthase activity	GO:0006075//(1->3)-beta-D-glucan biosynthetic process
MA_102917g0010	UPF3	XP_010246760.1 PREDICTED: regulator of nonsense transcripts UPF3 isoform X1 [Nelumbo nucifera]	Genetic Information Processing;Genetic Information Processing	Translation;Translation	ko03013//Nucleocytoplasmic transport;ko03015//mRNA surveillance pathway	K14328;K14328	GO:0005575//cellular_component;GO:0005622//intracellular anatomical structure;GO:0005634//nucleus;GO:0005730//nucleolus;GO:0005737//cytoplasm;GO:0031974//membrane-enclosed lumen;GO:0031981//nuclear lumen;GO:0043226//organelle;GO:0043227//membrane-bounded organelle;GO:0043228//non-membrane-bounded organelle;GO:0043229//intracellular organelle;GO:0043231//intracellular membrane-bounded organelle;GO…	GO:0003674//molecular_function;GO:0003676//nucleic acid binding;GO:0003723//RNA binding;GO:0003729//mRNA binding;GO:0005488//binding;GO:0097159//organic cyclic compound binding;GO:1901363//heterocyclic compound binding	GO:0000184//nuclear-transcribed mRNA catabolic process, nonsense-mediated decay;GO:0000288//nuclear-transcribed mRNA catabolic process, deadenylation-dependent decay;GO:0000291//nuclear-transcribed mRNA catabolic process, exonucleolytic;GO:0000956//nuclear-transcribed mRNA catabolic process;GO:0001101//response to acid chemical;GO:0006139//nucleobase-containing compound metabolic process;GO:00064…
MA_93170g0010	CUL1	XP_022028833.1 cullin-1 [Helianthus annuus]	Genetic Information Processing;Genetic Information Processing	Folding, sorting and degradation;Folding, sorting and degradation	ko04141//Protein processing in endoplasmic reticulum;ko04120//Ubiquitin mediated proteolysis	K03347;K03347	-	GO:0031625//ubiquitin protein ligase binding	GO:0006511//ubiquitin-dependent protein catabolic process
MA_6189g0010	RPN1A	ABR18347.1 unknown [Picea sitchensis]	Genetic Information Processing	Folding, sorting and degradation	ko03050//Proteasome	K03028	-	GO:0005198//structural molecule activity	GO:0019068//virion assembly
MA_19362g0030	--	-	-	-	-	-	-	-	-
MA_10430911g0010	--	-	-	-	-	-	-	-	-
MA_245601g0010	pyrH	XP_039117046.1 uridylate kinase isoform X1 [Dioscorea cayenensis subsp. rotundata] [Dioscorea cayenensis]	Metabolism;Metabolism	Global and overview maps;Nucleotide metabolism	ko01100//Metabolic pathways;ko00240//Pyrimidine metabolism	K09903;K09903	GO:0005575//cellular_component;GO:0005622//intracellular anatomical structure;GO:0005737//cytoplasm	GO:0000166//nucleotide binding;GO:0003674//molecular_function;GO:0003824//catalytic activity;GO:0004072//aspartate kinase activity;GO:0004349//glutamate 5-kinase activity;GO:0005488//binding;GO:0005524//ATP binding;GO:0009041//uridylate kinase activity;GO:0016301//kinase activity;GO:0016740//transferase activity;GO:0016772//transferase activity, transferring phosphorus-containing groups;GO:001677…	GO:0006139//nucleobase-containing compound metabolic process;GO:0006213//pyrimidine nucleoside metabolic process;GO:0006220//pyrimidine nucleotide metabolic process;GO:0006221//pyrimidine nucleotide biosynthetic process;GO:0006241//CTP biosynthetic process;GO:0006561//proline biosynthetic process;GO:0006725//cellular aromatic compound metabolic process;GO:0006753//nucleoside phosphate metabolic p…
MA_30352g0010	GT4	ABR16160.1 unknown [Picea sitchensis]	-	-	-	-	-	GO:0008194//UDP-glycosyltransferase activity;GO:0016758//hexosyltransferase activity	-
MA_10434223g0010	SB09	ABK21322.1 unknown [Picea sitchensis]	-	-	-	-	GO:0005737//cytoplasm	GO:0003756//protein disulfide isomerase activity;GO:0015036//disulfide oxidoreductase activity	GO:0006457//protein folding
MA_42113g0010	Prcp	XP_006841179.1 lysosomal Pro-X carboxypeptidase isoform X1 [Amborella trichopoda]	-	-	-	-	GO:0000323//lytic vacuole;GO:0005575//cellular_component;GO:0005622//intracellular anatomical structure;GO:0005737//cytoplasm;GO:0005764//lysosome;GO:0005773//vacuole;GO:0043226//organelle;GO:0043227//membrane-bounded organelle;GO:0043229//intracellular organelle;GO:0043231//intracellular membrane-bounded organelle	GO:0003674//molecular_function;GO:0003824//catalytic activity;GO:0004177//aminopeptidase activity;GO:0004180//carboxypeptidase activity;GO:0008233//peptidase activity;GO:0008236//serine-type peptidase activity;GO:0008238//exopeptidase activity;GO:0008239//dipeptidyl-peptidase activity;GO:0016787//hydrolase activity;GO:0017171//serine hydrolase activity;GO:0140096//catalytic activity, acting on a …	GO:0001525//angiogenesis;GO:0001568//blood vessel development;GO:0001944//vasculature development;GO:0003008//system process;GO:0003013//circulatory system process;GO:0003073//regulation of systemic arterial blood pressure;GO:0003085//negative regulation of systemic arterial blood pressure;GO:0006508//proteolysis;GO:0006807//nitrogen compound metabolic process;GO:0006950//response to stress;GO:00…
MA_103680g0010	--	-	-	-	-	-	-	-	-
MA_10430807g0020	--	KAH9296658.1 hypothetical protein KI387_044238 [Taxus chinensis]	-	-	-	-	-	GO:0046983//protein dimerization activity	-
MA_10430939g0010	KIN10	ANK58384.1 sucrose non-fermenting related kinase 1-2 [Hevea brasiliensis]	-	-	-	-	-	-	-
MA_10431352g0010	--	XP_043709059.1 uncharacterized protein LOC122658211 isoform X2 [Telopea speciosissima]	-	-	-	-	-	-	-
MA_10431256g0010	PTB	ADE76380.1 unknown [Picea sitchensis]	-	-	-	-	-	GO:0003676//nucleic acid binding	-
MA_114351g0010	--	KAH9290032.1 hypothetical protein KI387_034149, partial [Taxus chinensis]	-	-	-	-	-	-	-
MA_10431946g0040	GOR	KAG6434918.1 hypothetical protein SASPL_106562 [Salvia splendens]	Metabolism;Metabolism	Global and overview maps;Metabolism of other amino acids	ko01100//Metabolic pathways;ko00480//Glutathione metabolism	K00383;K00383	GO:0005575//cellular_component;GO:0005622//intracellular anatomical structure;GO:0005737//cytoplasm;GO:0005739//mitochondrion;GO:0009507//chloroplast;GO:0009532//plastid stroma;GO:0009536//plastid;GO:0009570//chloroplast stroma;GO:0043226//organelle;GO:0043227//membrane-bounded organelle;GO:0043229//intracellular organelle;GO:0043231//intracellular membrane-bounded organelle	GO:0000166//nucleotide binding;GO:0003674//molecular_function;GO:0003824//catalytic activity;GO:0004362//glutathione-disulfide reductase (NADPH) activity;GO:0005488//binding;GO:0005507//copper ion binding;GO:0005524//ATP binding;GO:0009055//electron transfer activity;GO:0015036//disulfide oxidoreductase activity;GO:0015038//glutathione disulfide oxidoreductase activity;GO:0016209//antioxidant act…	GO:0000302//response to reactive oxygen species;GO:0000305//response to oxygen radical;GO:0006091//generation of precursor metabolites and energy;GO:0006518//peptide metabolic process;GO:0006575//cellular modified amino acid metabolic process;GO:0006749//glutathione metabolic process;GO:0006790//sulfur compound metabolic process;GO:0006807//nitrogen compound metabolic process;GO:0006950//response…
MA_102307g0020	OPR7	KAH9300551.1 hypothetical protein KI387_012134, partial [Taxus chinensis]	Metabolism;Metabolism;Metabolism	Global and overview maps;Global and overview maps;Lipid metabolism	ko01100//Metabolic pathways;ko01110//Biosynthesis of secondary metabolites;ko00592//alpha-Linolenic acid metabolism	K05894;K05894;K05894	-	GO:0010181//FMN binding;GO:0016491//oxidoreductase activity	-
MA_9007g0010	--	-	-	-	-	-	-	-	-
MA_2255g0010	APC13	ABK20876.1 unknown [Picea sitchensis]	Genetic Information Processing	Folding, sorting and degradation	ko04120//Ubiquitin mediated proteolysis	K12456	GO:0000151//ubiquitin ligase complex;GO:0000152//nuclear ubiquitin ligase complex;GO:0005575//cellular_component;GO:0005622//intracellular anatomical structure;GO:0005634//nucleus;GO:0005680//anaphase-promoting complex;GO:0031461//cullin-RING ubiquitin ligase complex;GO:0032991//protein-containing complex;GO:0043226//organelle;GO:0043227//membrane-bounded organelle;GO:0043229//intracellular organ…	-	GO:0000003//reproduction;GO:0003006//developmental process involved in reproduction;GO:0006139//nucleobase-containing compound metabolic process;GO:0006351//transcription, DNA-templated;GO:0006366//transcription by RNA polymerase II;GO:0006464//cellular protein modification process;GO:0006725//cellular aromatic compound metabolic process;GO:0006807//nitrogen compound metabolic process;GO:0007049/…
MA_184149g0010	--	ADE76758.1 unknown [Picea sitchensis]	-	-	-	-	-	-	-
MA_10434431g0010	FUT11	XP_006826237.1 putative fucosyltransferase-like protein [Amborella trichopoda]	Metabolism;Metabolism	Global and overview maps;Glycan biosynthesis and metabolism	ko01100//Metabolic pathways;ko00513//Various types of N-glycan biosynthesis	K00753;K00753	GO:0000139//Golgi membrane;GO:0005575//cellular_component;GO:0005622//intracellular anatomical structure;GO:0005737//cytoplasm;GO:0005794//Golgi apparatus;GO:0005795//Golgi stack;GO:0012505//endomembrane system;GO:0016020//membrane;GO:0016021//integral component of membrane;GO:0031090//organelle membrane;GO:0031224//intrinsic component of membrane;GO:0031984//organelle subcompartment;GO:0031985//…	GO:0003674//molecular_function;GO:0003824//catalytic activity;GO:0005488//binding;GO:0008417//fucosyltransferase activity;GO:0016740//transferase activity;GO:0016757//glycosyltransferase activity;GO:0016758//hexosyltransferase activity;GO:0018392//glycoprotein 3-alpha-L-fucosyltransferase activity;GO:0043167//ion binding;GO:0043169//cation binding;GO:0046872//metal ion binding;GO:0046920//alpha-(…	GO:0005975//carbohydrate metabolic process;GO:0005996//monosaccharide metabolic process;GO:0006004//fucose metabolic process;GO:0006464//cellular protein modification process;GO:0006486//protein glycosylation;GO:0006487//protein N-linked glycosylation;GO:0006807//nitrogen compound metabolic process;GO:0008150//biological_process;GO:0008152//metabolic process;GO:0009056//catabolic process;GO:00090…
MA_137565g0010	--	-	-	-	-	-	-	-	-
MA_19855g0010	pcpF	RAL42205.1 hypothetical protein DM860_011988 [Cuscuta australis]	-	-	-	-	-	GO:0005515//protein binding	GO:0006749//glutathione metabolic process
MA_10425902g0010	PPF-1	ABR16124.1 unknown [Picea sitchensis]	Genetic Information Processing	Folding, sorting and degradation	ko03060//Protein export	K03217	GO:0005575//cellular_component;GO:0005622//intracellular anatomical structure;GO:0005737//cytoplasm;GO:0009507//chloroplast;GO:0009534//chloroplast thylakoid;GO:0009535//chloroplast thylakoid membrane;GO:0009536//plastid;GO:0009579//thylakoid;GO:0016020//membrane;GO:0016021//integral component of membrane;GO:0031224//intrinsic component of membrane;GO:0031976//plastid thylakoid;GO:0031984//organe…	GO:0003674//molecular_function;GO:0005215//transporter activity;GO:0005488//binding;GO:0005515//protein binding;GO:0019904//protein domain specific binding;GO:0032977//membrane insertase activity	GO:0006605//protein targeting;GO:0006612//protein targeting to membrane;GO:0006810//transport;GO:0006886//intracellular protein transport;GO:0006996//organelle organization;GO:0008104//protein localization;GO:0008150//biological_process;GO:0009657//plastid organization;GO:0009668//plastid membrane organization;GO:0009987//cellular process;GO:0010027//thylakoid membrane organization;GO:0015031//pr…
MA_10434649g0010	--	KAH9298680.1 hypothetical protein KI387_030362, partial [Taxus chinensis]	-	-	-	-	-	-	-
MA_2308g0010	MMK1	ACN39845.1 unknown [Picea sitchensis]	Organismal Systems;Environmental Information Processing;Environmental Information Processing	Environmental adaptation;Signal transduction;Signal transduction	ko04626//Plant-pathogen interaction;ko04075//Plant hormone signal transduction;ko04016//MAPK signaling pathway - plant	K14512;K14512;K14512	-	GO:0004672//protein kinase activity;GO:0005524//ATP binding	GO:0006468//protein phosphorylation
MA_10429924g0010	--	-	-	-	-	-	-	-	-
MA_10431946g0020	--	AQX43128.1 NPF family transporter [Pinus pinaster]	-	-	-	-	-	-	-
MA_13649g0010	--	-	-	-	-	-	-	-	-
MA_134022g0010	--	-	-	-	-	-	-	-	-
MA_139357g0010	--	-	-	-	-	-	-	GO:0004867//serine-type endopeptidase inhibitor activity	-
MA_102293g0010	SRL1	TYK18924.1 pre-mRNA-splicing factor 38B [Cucumis melo var. makuwa] [Cucumis melo]	Genetic Information Processing	Transcription	ko03040//Spliceosome	K12850	-	-	-
MA_133324g0010	AIL5	QHN99001.1 AP2-like ethylene-responsive transcription factor [Arachis hypogaea]	-	-	-	-	-	GO:0003700//DNA-binding transcription factor activity	GO:0006355//regulation of transcription, DNA-templated
MA_32047g0010	DRB6	ABK24361.1 unknown [Picea sitchensis]	-	-	-	-	GO:0009507//chloroplast;GO:0030964//NADH dehydrogenase complex	GO:0004525//ribonuclease III activity;GO:0031679//NADH dehydrogenase (plastoquinone) activity	GO:0006396//RNA processing;GO:0019684//photosynthesis, light reaction
MA_12059g0010	At5g47540	ABR18287.1 unknown [Picea sitchensis]	-	-	-	-	-	-	-
MA_10430586g0020	--	-	-	-	-	-	-	-	-
MA_10433992g0010	--	ADE76889.1 unknown [Picea sitchensis]	-	-	-	-	-	GO:0001664//G protein-coupled receptor binding	-
MA_10428046g0030	--	ADE77593.1 unknown [Picea sitchensis]	-	-	-	-	-	-	-
MA_10432399g0010	XLG3	XP_011625237.1 extra-large guanine nucleotide-binding protein 3 isoform X2 [Amborella trichopoda]	-	-	-	-	-	GO:0003924//GTPase activity;GO:0019001//guanyl nucleotide binding;GO:0031683//G-protein beta/gamma-subunit complex binding	GO:0007186//G protein-coupled receptor signaling pathway
MA_13389g0010	--	KAH9305772.1 hypothetical protein KI387_010176, partial [Taxus chinensis]	-	-	-	-	-	-	-
MA_6911g0010	At1g74260	KAH9304348.1 hypothetical protein KI387_008752, partial [Taxus chinensis]	Metabolism;Metabolism;Metabolism	Global and overview maps;Global and overview maps;Nucleotide metabolism	ko01100//Metabolic pathways;ko01110//Biosynthesis of secondary metabolites;ko00230//Purine metabolism	K01952;K01952;K01952	-	GO:0004642//phosphoribosylformylglycinamidine synthase activity	GO:0006189//'de novo' IMP biosynthetic process
MA_8291g0010	--	XP_006837057.2 uncharacterized protein LOC18427952 [Amborella trichopoda]	-	-	-	-	-	GO:0005516//calmodulin binding	-
MA_113126g0010	MAKR3	ABK25133.1 unknown [Picea sitchensis]	-	-	-	-	GO:0005634//nucleus;GO:0005737//cytoplasm	GO:0003723//RNA binding;GO:0003724//RNA helicase activity;GO:0005524//ATP binding;GO:0008270//zinc ion binding	GO:0000184//nuclear-transcribed mRNA catabolic process, nonsense-mediated decay;GO:0006355//regulation of transcription, DNA-templated;GO:0007275//multicellular organism development
MA_10279g0010	--	KAF6150392.1 hypothetical protein GIB67_034091 [Kingdonia uniflora]	-	-	-	-	GO:0005575//cellular_component;GO:0005886//plasma membrane;GO:0016020//membrane;GO:0016021//integral component of membrane;GO:0031224//intrinsic component of membrane;GO:0071944//cell periphery	GO:0000166//nucleotide binding;GO:0003674//molecular_function;GO:0003824//catalytic activity;GO:0004672//protein kinase activity;GO:0005488//binding;GO:0005515//protein binding;GO:0005524//ATP binding;GO:0016301//kinase activity;GO:0016740//transferase activity;GO:0016772//transferase activity, transferring phosphorus-containing groups;GO:0016773//phosphotransferase activity, alcohol group as acc…	GO:0006464//cellular protein modification process;GO:0006468//protein phosphorylation;GO:0006793//phosphorus metabolic process;GO:0006796//phosphate-containing compound metabolic process;GO:0006807//nitrogen compound metabolic process;GO:0008150//biological_process;GO:0008152//metabolic process;GO:0009832//plant-type cell wall biogenesis;GO:0009834//plant-type secondary cell wall biogenesis;GO:00…
MA_18234g0010	SCR	KAH9308985.1 hypothetical protein KI387_036896 [Taxus chinensis]	-	-	-	-	GO:0005575//cellular_component;GO:0005622//intracellular anatomical structure;GO:0005634//nucleus;GO:0043226//organelle;GO:0043227//membrane-bounded organelle;GO:0043229//intracellular organelle;GO:0043231//intracellular membrane-bounded organelle	GO:0003674//molecular_function;GO:0003676//nucleic acid binding;GO:0003677//DNA binding;GO:0003700//DNA-binding transcription factor activity;GO:0005488//binding;GO:0043565//sequence-specific DNA binding;GO:0097159//organic cyclic compound binding;GO:0140110//transcription regulator activity;GO:1901363//heterocyclic compound binding	GO:0001708//cell fate specification;GO:0003002//regionalization;GO:0006139//nucleobase-containing compound metabolic process;GO:0006351//transcription, DNA-templated;GO:0006355//regulation of transcription, DNA-templated;GO:0006725//cellular aromatic compound metabolic process;GO:0006807//nitrogen compound metabolic process;GO:0007275//multicellular organism development;GO:0007389//pattern specif…
MA_169131g0030	--	KAH9294691.1 hypothetical protein KI387_038279, partial [Taxus chinensis]	-	-	-	-	GO:0005575//cellular_component;GO:0005622//intracellular anatomical structure;GO:0005737//cytoplasm;GO:0005783//endoplasmic reticulum;GO:0005789//endoplasmic reticulum membrane;GO:0012505//endomembrane system;GO:0016020//membrane;GO:0016021//integral component of membrane;GO:0031224//intrinsic component of membrane;GO:0031984//organelle subcompartment;GO:0042175//nuclear outer membrane-endoplasmi…	GO:0003674//molecular_function;GO:0005215//transporter activity;GO:0005319//lipid transporter activity	GO:0006488//dolichol-linked oligosaccharide biosynthetic process;GO:0006810//transport;GO:0006869//lipid transport;GO:0008150//biological_process;GO:0008643//carbohydrate transport;GO:0009987//cellular process;GO:0010876//lipid localization;GO:0016043//cellular component organization;GO:0033036//macromolecule localization;GO:0034203//glycolipid translocation;GO:0034204//lipid translocation;GO:004…
MA_92648g0020	--	-	-	-	-	-	-	-	-
MA_19301g0010	--	KAH9330171.1 hypothetical protein KI387_002279 [Taxus chinensis]	-	-	-	-	-	-	-
MA_13396g0010	UBQ9	OAE35977.1 hypothetical protein AXG93_93s1160 [Marchantia polymorpha subsp. ruderalis] [Marchantia polymorpha]	Genetic Information Processing	Folding, sorting and degradation	ko04120//Ubiquitin mediated proteolysis	K08770	GO:0005575//cellular_component;GO:0005622//intracellular anatomical structure;GO:0005634//nucleus;GO:0005737//cytoplasm;GO:0005773//vacuole;GO:0043226//organelle;GO:0043227//membrane-bounded organelle;GO:0043229//intracellular organelle;GO:0043231//intracellular membrane-bounded organelle	GO:0005515//protein binding	GO:0006289//nucleotide-excision repair;GO:0006508//proteolysis;GO:0006511//ubiquitin-dependent protein catabolic process;GO:0006807//nitrogen compound metabolic process;GO:0008150//biological_process;GO:0008152//metabolic process;GO:0009056//catabolic process;GO:0009057//macromolecule catabolic process;GO:0009314//response to radiation;GO:0009411//response to UV;GO:0009416//response to light stim…
MA_1041g0010	VIT_08s0007g02880	KAF8397938.1 hypothetical protein HHK36_016864 [Tetracentron sinense]	-	-	-	-	GO:0005575//cellular_component;GO:0005618//cell wall;GO:0005886//plasma membrane;GO:0009505//plant-type cell wall;GO:0009531//secondary cell wall;GO:0016020//membrane;GO:0016021//integral component of membrane;GO:0030312//external encapsulating structure;GO:0031224//intrinsic component of membrane;GO:0048226//Casparian strip;GO:0071944//cell periphery	GO:0003674//molecular_function;GO:0005488//binding;GO:0005515//protein binding;GO:0042802//identical protein binding;GO:0042803//protein homodimerization activity;GO:0046983//protein dimerization activity;GO:0051536//iron-sulfur cluster binding;GO:0051540//metal cluster binding	GO:0007043//cell-cell junction assembly;GO:0008150//biological_process;GO:0009987//cellular process;GO:0016043//cellular component organization;GO:0022607//cellular component assembly;GO:0034329//cell junction assembly;GO:0034330//cell junction organization;GO:0042545//cell wall modification;GO:0044085//cellular component biogenesis;GO:0045216//cell-cell junction organization;GO:0045229//external…
MA_20551g0010	FAD12	ABK24364.1 unknown [Picea sitchensis]	Metabolism;Metabolism;Metabolism	Global and overview maps;Global and overview maps;Lipid metabolism	ko01100//Metabolic pathways;ko01212//Fatty acid metabolism;ko01040//Biosynthesis of unsaturated fatty acids	K10256;K10256;K10256	-	GO:0016717//oxidoreductase activity, acting on paired donors, with oxidation of a pair of donors resulting in the reduction of molecular oxygen to two molecules of water	GO:0006629//lipid metabolic process
MA_13673g0010	ABCC2	AKC96393.1 multidrug resistance associated protein 2 [Pinus radiata]	-	-	-	-	GO:0016021//integral component of membrane	GO:0005524//ATP binding;GO:0042626//ATPase-coupled transmembrane transporter activity	GO:0055085//transmembrane transport
MA_9051g0010	RR21	DAD32248.1 TPA_asm: hypothetical protein HUJ06_011099 [Nelumbo nucifera]	Environmental Information Processing	Signal transduction	ko04075//Plant hormone signal transduction	K14491	GO:0016020//membrane	GO:0000156//phosphorelay response regulator activity;GO:0003677//DNA binding;GO:0003700//DNA-binding transcription factor activity;GO:0004673//protein histidine kinase activity;GO:0005524//ATP binding	GO:0000160//phosphorelay signal transduction system;GO:0006355//regulation of transcription, DNA-templated;GO:0006796//phosphate-containing compound metabolic process;GO:0006808//regulation of nitrogen utilization;GO:0030436//asexual sporulation;GO:0042173//regulation of sporulation resulting in formation of a cellular spore
MA_17694g0020	--	-	-	-	-	-	GO:0042729//DASH complex;GO:0072686//mitotic spindle	GO:0003677//DNA binding;GO:0008017//microtubule binding	GO:0000278//mitotic cell cycle
MA_18795g0010	--	-	-	-	-	-	-	-	-
MA_10434743g0010	--	KAH9297845.1 hypothetical protein KI387_029527, partial [Taxus chinensis]	-	-	-	-	-	GO:0000104//succinate dehydrogenase activity;GO:0004148//dihydrolipoyl dehydrogenase activity;GO:0004794//L-threonine ammonia-lyase activity;GO:0016152//mercury (II) reductase activity;GO:0016491//oxidoreductase activity;GO:0050451//CoA-disulfide reductase activity	GO:0006096//glycolytic process;GO:0009061//anaerobic respiration;GO:0009097//isoleucine biosynthetic process;GO:0045454//cell redox homeostasis;GO:0046689//response to mercury ion;GO:0051068//dihydrolipoamide metabolic process
MA_10426253g0010	--	ABK21029.1 unknown [Picea sitchensis]	-	-	-	-	-	-	-
MA_12594g0010	KIN14A	XP_020519921.1 kinesin-like protein KIN-14L isoform X2 [Amborella trichopoda]	-	-	-	-	GO:0005575//cellular_component;GO:0005622//intracellular anatomical structure;GO:0005856//cytoskeleton;GO:0005874//microtubule;GO:0015630//microtubule cytoskeleton;GO:0043226//organelle;GO:0043228//non-membrane-bounded organelle;GO:0043229//intracellular organelle;GO:0043232//intracellular non-membrane-bounded organelle;GO:0099080//supramolecular complex;GO:0099081//supramolecular polymer;GO:0099…	GO:0000166//nucleotide binding;GO:0003674//molecular_function;GO:0003774//cytoskeletal motor activity;GO:0003777//microtubule motor activity;GO:0003824//catalytic activity;GO:0005488//binding;GO:0005515//protein binding;GO:0005524//ATP binding;GO:0008017//microtubule binding;GO:0008092//cytoskeletal protein binding;GO:0015631//tubulin binding;GO:0016462//pyrophosphatase activity;GO:0016787//hydro…	GO:0006928//movement of cell or subcellular component;GO:0006996//organelle organization;GO:0007017//microtubule-based process;GO:0007018//microtubule-based movement;GO:0008150//biological_process;GO:0009657//plastid organization;GO:0009658//chloroplast organization;GO:0009902//chloroplast relocation;GO:0009904//chloroplast accumulation movement;GO:0009987//cellular process;GO:0016043//cellular c…
MA_10430807g0030	SUS3	KAH9288379.1 hypothetical protein KI387_032496 [Taxus chinensis]	Metabolism;Metabolism;Metabolism	Global and overview maps;Global and overview maps;Carbohydrate metabolism	ko01100//Metabolic pathways;ko01110//Biosynthesis of secondary metabolites;ko00500//Starch and sucrose metabolism	K00695;K00695;K00695	-	GO:0003674//molecular_function;GO:0003824//catalytic activity;GO:0004373//glycogen (starch) synthase activity;GO:0008194//UDP-glycosyltransferase activity;GO:0009011//starch synthase activity;GO:0016157//sucrose synthase activity;GO:0016740//transferase activity;GO:0016757//glycosyltransferase activity;GO:0016758//hexosyltransferase activity;GO:0016987//sigma factor activity;GO:0035251//UDP-gluco…	GO:0000003//reproduction;GO:0001101//response to acid chemical;GO:0003006//developmental process involved in reproduction;GO:0005975//carbohydrate metabolic process;GO:0005976//polysaccharide metabolic process;GO:0005978//glycogen biosynthetic process;GO:0005982//starch metabolic process;GO:0005984//disaccharide metabolic process;GO:0005985//sucrose metabolic process;GO:0006073//cellular glucan m…
MA_10426867g0020	At5g33370	ABR17593.1 unknown [Picea sitchensis]	-	-	-	-	-	GO:0016788//hydrolase activity, acting on ester bonds	-
MA_10433454g0010	SAHH1	ABR16547.1 unknown [Picea sitchensis]	Metabolism;Metabolism	Global and overview maps;Amino acid metabolism	ko01100//Metabolic pathways;ko00270//Cysteine and methionine metabolism	K01251;K01251	-	GO:0000166//nucleotide binding;GO:0003674//molecular_function;GO:0003824//catalytic activity;GO:0004013//adenosylhomocysteinase activity;GO:0005488//binding;GO:0016787//hydrolase activity;GO:0016801//hydrolase activity, acting on ether bonds;GO:0016802//trialkylsulfonium hydrolase activity;GO:0036094//small molecule binding;GO:0051287//NAD binding;GO:0097159//organic cyclic compound binding;GO:19…	GO:0006082//organic acid metabolic process;GO:0006139//nucleobase-containing compound metabolic process;GO:0006152//purine nucleoside catabolic process;GO:0006520//cellular amino acid metabolic process;GO:0006575//cellular modified amino acid metabolic process;GO:0006725//cellular aromatic compound metabolic process;GO:0006730//one-carbon metabolic process;GO:0006790//sulfur compound metabolic pr…
MA_2193g0020	AP2	AJP06236.1 AP2L3 [Pinus tabuliformis]	-	-	-	-	GO:0005575//cellular_component;GO:0005622//intracellular anatomical structure;GO:0005634//nucleus;GO:0043226//organelle;GO:0043227//membrane-bounded organelle;GO:0043229//intracellular organelle;GO:0043231//intracellular membrane-bounded organelle	GO:0003674//molecular_function;GO:0003676//nucleic acid binding;GO:0003677//DNA binding;GO:0003700//DNA-binding transcription factor activity;GO:0005488//binding;GO:0097159//organic cyclic compound binding;GO:0140110//transcription regulator activity;GO:1901363//heterocyclic compound binding	GO:0000160//phosphorelay signal transduction system;GO:0006139//nucleobase-containing compound metabolic process;GO:0006351//transcription, DNA-templated;GO:0006355//regulation of transcription, DNA-templated;GO:0006725//cellular aromatic compound metabolic process;GO:0006807//nitrogen compound metabolic process;GO:0007154//cell communication;GO:0007165//signal transduction;GO:0007275//multicellu…
MA_2871g0010	--	-	-	-	-	-	-	-	-
MA_41733g0010	CID7	ABR16306.1 unknown [Picea sitchensis]	-	-	-	-	-	-	-
MA_11962g0020	SF1	ABR18258.1 unknown [Picea sitchensis]	-	-	-	-	-	GO:0003676//nucleic acid binding;GO:0003723//RNA binding	GO:0008380//RNA splicing
MA_1763g0010	LARP1A	KAH9295142.1 hypothetical protein KI387_038730 [Taxus chinensis]	-	-	-	-	GO:0000932//P-body;GO:0005575//cellular_component;GO:0005622//intracellular anatomical structure;GO:0005737//cytoplasm;GO:0005829//cytosol;GO:0005844//polysome;GO:0032991//protein-containing complex;GO:0035770//ribonucleoprotein granule;GO:0036464//cytoplasmic ribonucleoprotein granule;GO:0043226//organelle;GO:0043228//non-membrane-bounded organelle;GO:0043229//intracellular organelle;GO:0043232/…	GO:0003674//molecular_function;GO:0003676//nucleic acid binding;GO:0003723//RNA binding;GO:0005488//binding;GO:0097159//organic cyclic compound binding;GO:1901363//heterocyclic compound binding	GO:0006139//nucleobase-containing compound metabolic process;GO:0006401//RNA catabolic process;GO:0006402//mRNA catabolic process;GO:0006725//cellular aromatic compound metabolic process;GO:0006807//nitrogen compound metabolic process;GO:0006950//response to stress;GO:0008150//biological_process;GO:0008152//metabolic process;GO:0009056//catabolic process;GO:0009057//macromolecule catabolic proces…
MA_15132g0010	--	ACN39912.1 unknown [Picea sitchensis]	-	-	-	-	-	GO:0008168//methyltransferase activity	GO:0008033//tRNA processing
MA_485g0010	ZIF1	XP_030468986.1 protein ZINC INDUCED FACILITATOR-LIKE 1-like isoform X5 [Syzygium oleosum]	-	-	-	-	-	GO:0022857//transmembrane transporter activity	GO:0055085//transmembrane transport
MA_20414g0010	--	KAH9301699.1 hypothetical protein KI387_013282 [Taxus chinensis]	-	-	-	-	-	-	-
MA_10435658g0010	VPS45	KAH7447575.1 hypothetical protein KP509_01G112400 [Ceratopteris richardii]	Cellular Processes	Transport and catabolism	ko04144//Endocytosis	K12479	GO:0000139//Golgi membrane;GO:0000325//plant-type vacuole;GO:0005575//cellular_component;GO:0005622//intracellular anatomical structure;GO:0005737//cytoplasm;GO:0005773//vacuole;GO:0005774//vacuolar membrane;GO:0005794//Golgi apparatus;GO:0005802//trans-Golgi network;GO:0009705//plant-type vacuole membrane;GO:0012505//endomembrane system;GO:0016020//membrane;GO:0031090//organelle membrane;GO:0031…	-	GO:0006810//transport;GO:0006886//intracellular protein transport;GO:0006887//exocytosis;GO:0006904//vesicle docking involved in exocytosis;GO:0008104//protein localization;GO:0008150//biological_process;GO:0009987//cellular process;GO:0015031//protein transport;GO:0015833//peptide transport;GO:0016192//vesicle-mediated transport;GO:0022406//membrane docking;GO:0032940//secretion by cell;GO:00330…
MA_10430648g0010	UCRQ-2	ABR16073.1 unknown [Picea sitchensis]	-	-	-	-	GO:0005575//cellular_component;GO:0005622//intracellular anatomical structure;GO:0005737//cytoplasm;GO:0005739//mitochondrion;GO:0005740//mitochondrial envelope;GO:0005743//mitochondrial inner membrane;GO:0016020//membrane;GO:0019866//organelle inner membrane;GO:0031090//organelle membrane;GO:0031966//mitochondrial membrane;GO:0031967//organelle envelope;GO:0031975//envelope;GO:0043226//organelle…	GO:0003674//molecular_function;GO:0003824//catalytic activity;GO:0004017//adenylate kinase activity;GO:0008121//ubiquinol-cytochrome-c reductase activity;GO:0009055//electron transfer activity;GO:0016491//oxidoreductase activity;GO:0016679//oxidoreductase activity, acting on diphenols and related substances as donors	GO:0006091//generation of precursor metabolites and energy;GO:0008150//biological_process;GO:0008152//metabolic process;GO:0009987//cellular process;GO:0022900//electron transport chain;GO:0044237//cellular metabolic process
MA_10431805g0010	--	-	-	-	-	-	-	-	-
MA_10429924g0030	--	ERN08599.1 hypothetical protein AMTR_s00017p00160260 [Amborella trichopoda]	-	-	-	-	-	GO:0016151//nickel cation binding	GO:0051604//protein maturation
MA_10427050g0020	--	KAH9321864.1 hypothetical protein KI387_016503, partial [Taxus chinensis]	-	-	-	-	GO:0005575//cellular_component;GO:0005622//intracellular anatomical structure;GO:0005634//nucleus;GO:0005654//nucleoplasm;GO:0005681//spliceosomal complex;GO:0005737//cytoplasm;GO:0005783//endoplasmic reticulum;GO:0012505//endomembrane system;GO:0016020//membrane;GO:0030425//dendrite;GO:0031974//membrane-enclosed lumen;GO:0031981//nuclear lumen;GO:0032991//protein-containing complex;GO:0036477//s…	GO:0003674//molecular_function;GO:0003676//nucleic acid binding;GO:0003723//RNA binding;GO:0003729//mRNA binding;GO:0003730//mRNA 3'-UTR binding;GO:0005488//binding;GO:0048027//mRNA 5'-UTR binding;GO:0097159//organic cyclic compound binding;GO:1901363//heterocyclic compound binding	GO:0006139//nucleobase-containing compound metabolic process;GO:0006396//RNA processing;GO:0006397//mRNA processing;GO:0006417//regulation of translation;GO:0006725//cellular aromatic compound metabolic process;GO:0006807//nitrogen compound metabolic process;GO:0007623//circadian rhythm;GO:0008150//biological_process;GO:0008152//metabolic process;GO:0008380//RNA splicing;GO:0009889//regulation of…
MA_19362g0010	--	KAF3782365.1 DNA-damage-repair/toleration protein [Nymphaea thermarum]	-	-	-	-	-	GO:0005515//protein binding	-
MA_10432555g0010	CYP51G1	ATG29923.1 CYP51G1 [Taxus chinensis]	Metabolism;Metabolism;Metabolism	Global and overview maps;Global and overview maps;Lipid metabolism	ko01100//Metabolic pathways;ko01110//Biosynthesis of secondary metabolites;ko00100//Steroid biosynthesis	K05917;K05917;K05917	-	GO:0005506//iron ion binding;GO:0016705//oxidoreductase activity, acting on paired donors, with incorporation or reduction of molecular oxygen;GO:0020037//heme binding	-
MA_10433454g0030	--	-	-	-	-	-	-	-	-
