# Supplementary material for: Interspecific Gene Flow and Selective Sweeps in Picea wilsonii, P. neoveitchii and P. likiangensis
Source: Plants (Basel). 2022 Nov 6;11(21):2993. doi: 10.3390/plants11212993 (PMC9658573; doi:10.3390/plants11212993)
Supplement: Supplementary file 1 [file plants-11-02993-s001.zip › Table S2-Selected genes between P. likiangensis and P. neoveitchii.xls]

## Sheet: S2-A_vs_C_0.05_fst_pi_sig_inter
GeneID	Symbol	Description	KEGG_A_class	KEGG_B_class	Pathway	K_ID	GO Component	GO Function	GO Process
MA_71687g0020	--	ABK21017.1 unknown [Picea sitchensis]	-	-	-	-	GO:0000776//kinetochore	-	GO:0007093//mitotic cell cycle checkpoint signaling
MA_176137g0010	EML3	KAH9301745.1 hypothetical protein KI387_013328, partial [Taxus chinensis]	-	-	-	-	-	-	-
MA_10431562g0010	RPT4B	KAG5542373.1 hypothetical protein RHGRI_022040 [Rhododendron griersonianum]	Genetic Information Processing	Folding, sorting and degradation	ko03050//Proteasome	K03064	GO:0000502//proteasome complex;GO:0009360//DNA polymerase III complex;GO:0009368//endopeptidase Clp complex;GO:0009376//HslUV protease complex;GO:0009379//Holliday junction helicase complex	GO:0003678//DNA helicase activity;GO:0003723//RNA binding;GO:0003724//RNA helicase activity;GO:0003887//DNA-directed DNA polymerase activity;GO:0004176//ATP-dependent peptidase activity;GO:0004222//metalloendopeptidase activity;GO:0004252//serine-type endopeptidase activity;GO:0005524//ATP binding;GO:0008134//transcription factor binding;GO:0009378//four-way junction helicase activity;GO:0016818/…	GO:0002949//tRNA threonylcarbamoyladenosine modification;GO:0006260//DNA replication;GO:0006281//DNA repair;GO:0006310//DNA recombination;GO:0006355//regulation of transcription, DNA-templated;GO:0006508//proteolysis;GO:0009306//protein secretion;GO:0010498//proteasomal protein catabolic process;GO:0019079//viral genome replication;GO:0019941//modification-dependent protein catabolic process;GO:0…
MA_133324g0010	AIL5	QHN99001.1 AP2-like ethylene-responsive transcription factor [Arachis hypogaea]	-	-	-	-	-	GO:0003700//DNA-binding transcription factor activity	GO:0006355//regulation of transcription, DNA-templated
MA_2948g0010	DTX35	ABR16195.1 unknown [Picea sitchensis]	-	-	-	-	GO:0016020//membrane	GO:0015297//antiporter activity;GO:0042910//xenobiotic transmembrane transporter activity	GO:0006855//xenobiotic transmembrane transport;GO:0055085//transmembrane transport
MA_10434250g0010	NAC035	KAH9332089.1 hypothetical protein KI387_004197, partial [Taxus chinensis]	-	-	-	-	-	GO:0003677//DNA binding	GO:0006355//regulation of transcription, DNA-templated
MA_18049g0010	AHP1	ABK22601.1 unknown [Picea sitchensis]	Environmental Information Processing	Signal transduction	ko04075//Plant hormone signal transduction	K14490	GO:0005575//cellular_component;GO:0005622//intracellular anatomical structure;GO:0005634//nucleus;GO:0005737//cytoplasm;GO:0005829//cytosol;GO:0016020//membrane;GO:0043226//organelle;GO:0043227//membrane-bounded organelle;GO:0043229//intracellular organelle;GO:0043231//intracellular membrane-bounded organelle	GO:0000156//phosphorelay response regulator activity;GO:0003674//molecular_function;GO:0003824//catalytic activity;GO:0004672//protein kinase activity;GO:0004673//protein histidine kinase activity;GO:0005488//binding;GO:0005515//protein binding;GO:0005524//ATP binding;GO:0009927//histidine phosphotransfer kinase activity;GO:0016301//kinase activity;GO:0016740//transferase activity;GO:0016772//tra…	GO:0000160//phosphorelay signal transduction system;GO:0006464//cellular protein modification process;GO:0006468//protein phosphorylation;GO:0006793//phosphorus metabolic process;GO:0006796//phosphate-containing compound metabolic process;GO:0006807//nitrogen compound metabolic process;GO:0007154//cell communication;GO:0007165//signal transduction;GO:0008150//biological_process;GO:0008152//metabo…
MA_18234g0010	SCR	KAH9308985.1 hypothetical protein KI387_036896 [Taxus chinensis]	-	-	-	-	GO:0005575//cellular_component;GO:0005622//intracellular anatomical structure;GO:0005634//nucleus;GO:0043226//organelle;GO:0043227//membrane-bounded organelle;GO:0043229//intracellular organelle;GO:0043231//intracellular membrane-bounded organelle	GO:0003674//molecular_function;GO:0003676//nucleic acid binding;GO:0003677//DNA binding;GO:0003700//DNA-binding transcription factor activity;GO:0005488//binding;GO:0043565//sequence-specific DNA binding;GO:0097159//organic cyclic compound binding;GO:0140110//transcription regulator activity;GO:1901363//heterocyclic compound binding	GO:0001708//cell fate specification;GO:0003002//regionalization;GO:0006139//nucleobase-containing compound metabolic process;GO:0006351//transcription, DNA-templated;GO:0006355//regulation of transcription, DNA-templated;GO:0006725//cellular aromatic compound metabolic process;GO:0006807//nitrogen compound metabolic process;GO:0007275//multicellular organism development;GO:0007389//pattern specif…
MA_75085g0010	UBP13	XP_010243835.2 PREDICTED: ubiquitin carboxyl-terminal hydrolase 13-like isoform X2 [Nelumbo nucifera]	-	-	-	-	-	GO:0005515//protein binding	GO:0007165//signal transduction
MA_10429945g0010	BAM4	KAH9330641.1 hypothetical protein KI387_002749, partial [Taxus chinensis]	-	-	-	-	GO:0005575//cellular_component;GO:0005622//intracellular anatomical structure;GO:0005737//cytoplasm;GO:0009507//chloroplast;GO:0009536//plastid;GO:0043226//organelle;GO:0043227//membrane-bounded organelle;GO:0043229//intracellular organelle;GO:0043231//intracellular membrane-bounded organelle	GO:0016161//beta-amylase activity	GO:0000272//polysaccharide catabolic process;GO:0005975//carbohydrate metabolic process;GO:0005976//polysaccharide metabolic process;GO:0005982//starch metabolic process;GO:0005983//starch catabolic process;GO:0006073//cellular glucan metabolic process;GO:0008150//biological_process;GO:0008152//metabolic process;GO:0009056//catabolic process;GO:0009057//macromolecule catabolic process;GO:0009251/…
MA_20391g0010	--	ACN40315.1 unknown [Picea sitchensis]	-	-	-	-	-	-	-
MA_18539g0010	--	ADE76406.1 unknown [Picea sitchensis]	-	-	-	-	-	GO:0005199//structural constituent of cell wall	GO:0009664//plant-type cell wall organization
MA_13396g0020	UBQ12	OAE35977.1 hypothetical protein AXG93_93s1160 [Marchantia polymorpha subsp. ruderalis] [Marchantia polymorpha]	Genetic Information Processing	Folding, sorting and degradation	ko04120//Ubiquitin mediated proteolysis	K08770	-	GO:0005515//protein binding	GO:0006289//nucleotide-excision repair
MA_10431503g0010	Mrpl47	ABK22532.1 unknown [Picea sitchensis]	-	-	-	-	GO:0000313//organellar ribosome;GO:0000315//organellar large ribosomal subunit;GO:0005575//cellular_component;GO:0005622//intracellular anatomical structure;GO:0005737//cytoplasm;GO:0005739//mitochondrion;GO:0005740//mitochondrial envelope;GO:0005743//mitochondrial inner membrane;GO:0005759//mitochondrial matrix;GO:0005761//mitochondrial ribosome;GO:0005762//mitochondrial large ribosomal subunit;…	GO:0003674//molecular_function;GO:0003735//structural constituent of ribosome;GO:0005198//structural molecule activity	GO:0006412//translation;GO:0006414//translational elongation;GO:0006415//translational termination;GO:0006518//peptide metabolic process;GO:0006807//nitrogen compound metabolic process;GO:0008150//biological_process;GO:0008152//metabolic process;GO:0009058//biosynthetic process;GO:0009059//macromolecule biosynthetic process;GO:0009987//cellular process;GO:0010467//gene expression;GO:0016043//cell…
MA_10431540g0030	--	XP_034199402.1 uncharacterized protein LOC117614632 [Prunus dulcis]	-	-	-	-	-	-	-
MA_109058g0010	PER72	ABR17480.1 unknown [Picea sitchensis]	Metabolism;Metabolism;Metabolism	Global and overview maps;Global and overview maps;Biosynthesis of other secondary metabolites	ko01100//Metabolic pathways;ko01110//Biosynthesis of secondary metabolites;ko00940//Phenylpropanoid biosynthesis	K00430;K00430;K00430	-	GO:0004601//peroxidase activity;GO:0020037//heme binding	GO:0006979//response to oxidative stress
MA_167483g0020	SBE2.2	XP_043699557.1 1,4-alpha-glucan-branching enzyme 1, chloroplastic/amyloplastic-like isoform X2 [Telopea speciosissima]	Metabolism;Metabolism;Metabolism	Global and overview maps;Global and overview maps;Carbohydrate metabolism	ko01100//Metabolic pathways;ko01110//Biosynthesis of secondary metabolites;ko00500//Starch and sucrose metabolism	K00700;K00700;K00700	GO:0005575//cellular_component;GO:0005622//intracellular anatomical structure;GO:0005737//cytoplasm;GO:0009501//amyloplast;GO:0009507//chloroplast;GO:0009532//plastid stroma;GO:0009536//plastid;GO:0009570//chloroplast stroma;GO:0043226//organelle;GO:0043227//membrane-bounded organelle;GO:0043229//intracellular organelle;GO:0043231//intracellular membrane-bounded organelle	GO:0003674//molecular_function;GO:0003824//catalytic activity;GO:0003844//1,4-alpha-glucan branching enzyme activity;GO:0004553//hydrolase activity, hydrolyzing O-glycosyl compounds;GO:0005488//binding;GO:0016740//transferase activity;GO:0016757//glycosyltransferase activity;GO:0016758//hexosyltransferase activity;GO:0016787//hydrolase activity;GO:0016798//hydrolase activity, acting on glycosyl b…	GO:0000271//polysaccharide biosynthetic process;GO:0001678//cellular glucose homeostasis;GO:0005975//carbohydrate metabolic process;GO:0005976//polysaccharide metabolic process;GO:0005977//glycogen metabolic process;GO:0005978//glycogen biosynthetic process;GO:0005982//starch metabolic process;GO:0005992//trehalose biosynthetic process;GO:0006073//cellular glucan metabolic process;GO:0006091//gen…
MA_10433454g0010	SAHH1	ABR16547.1 unknown [Picea sitchensis]	Metabolism;Metabolism	Global and overview maps;Amino acid metabolism	ko01100//Metabolic pathways;ko00270//Cysteine and methionine metabolism	K01251;K01251	-	GO:0000166//nucleotide binding;GO:0003674//molecular_function;GO:0003824//catalytic activity;GO:0004013//adenosylhomocysteinase activity;GO:0005488//binding;GO:0016787//hydrolase activity;GO:0016801//hydrolase activity, acting on ether bonds;GO:0016802//trialkylsulfonium hydrolase activity;GO:0036094//small molecule binding;GO:0051287//NAD binding;GO:0097159//organic cyclic compound binding;GO:19…	GO:0006082//organic acid metabolic process;GO:0006139//nucleobase-containing compound metabolic process;GO:0006152//purine nucleoside catabolic process;GO:0006520//cellular amino acid metabolic process;GO:0006575//cellular modified amino acid metabolic process;GO:0006725//cellular aromatic compound metabolic process;GO:0006730//one-carbon metabolic process;GO:0006790//sulfur compound metabolic pr…
MA_10431129g0010	CRY1	AGV77084.1 CRY2 [Picea abies]	Organismal Systems	Environmental adaptation	ko04712//Circadian rhythm - plant	K12118	-	GO:0003904//deoxyribodipyrimidine photo-lyase activity	GO:0006281//DNA repair
MA_80165g0010	POL2A	KAH9552382.1 hypothetical protein CY35_09G063900 [Sphagnum magellanicum]	Genetic Information Processing;Genetic Information Processing;Genetic Information Processing	Replication and repair;Replication and repair;Replication and repair	ko03420//Nucleotide excision repair;ko03030//DNA replication;ko03410//Base excision repair	K02324;K02324;K02324	GO:0000228//nuclear chromosome;GO:0005575//cellular_component;GO:0005622//intracellular anatomical structure;GO:0005634//nucleus;GO:0005657//replication fork;GO:0005694//chromosome;GO:0008622//epsilon DNA polymerase complex;GO:0031974//membrane-enclosed lumen;GO:0031981//nuclear lumen;GO:0032991//protein-containing complex;GO:0042575//DNA polymerase complex;GO:0043226//organelle;GO:0043227//membr…	GO:0000166//nucleotide binding;GO:0003674//molecular_function;GO:0003676//nucleic acid binding;GO:0003677//DNA binding;GO:0003824//catalytic activity;GO:0003887//DNA-directed DNA polymerase activity;GO:0004518//nuclease activity;GO:0004527//exonuclease activity;GO:0004529//exodeoxyribonuclease activity;GO:0004536//deoxyribonuclease activity;GO:0005488//binding;GO:0008270//zinc ion binding;GO:0008…	GO:0000278//mitotic cell cycle;GO:0006139//nucleobase-containing compound metabolic process;GO:0006259//DNA metabolic process;GO:0006260//DNA replication;GO:0006261//DNA-dependent DNA replication;GO:0006271//DNA strand elongation involved in DNA replication;GO:0006272//leading strand elongation;GO:0006281//DNA repair;GO:0006284//base-excision repair;GO:0006287//base-excision repair, gap-filling;G…
MA_36510g0040	--	-	-	-	-	-	-	-	-
MA_10177821g0020	--	XP_006859007.1 uncharacterized protein LOC18448890 [Amborella trichopoda]	-	-	-	-	-	-	-
MA_10431725g0010	PARP1	ATB19752.1 putative poly(ADP-ribose) polymerase, partial [Thuja plicata]	Genetic Information Processing	Replication and repair	ko03410//Base excision repair	K24070	-	GO:0003677//DNA binding;GO:0003911//DNA ligase (NAD+) activity;GO:0008270//zinc ion binding	GO:0006260//DNA replication;GO:0006281//DNA repair;GO:0006310//DNA recombination
MA_8710859g0010	--	KAH9320957.1 hypothetical protein KI387_015596, partial [Taxus chinensis]	-	-	-	-	-	-	-
MA_15827g0020	ELCL	KAH9329806.1 hypothetical protein KI387_001914, partial [Taxus chinensis]	Cellular Processes	Transport and catabolism	ko04144//Endocytosis	K12183	GO:0016021//integral component of membrane;GO:0031514//motile cilium	-	GO:0048870//cell motility
MA_7868g0010	--	RWR81375.1 hypothetical protein CKAN_01005700 [Cinnamomum micranthum f. kanehirae]	-	-	-	-	-	-	-
MA_83125g0010	TPR2	KAH9316517.1 hypothetical protein KI387_025144, partial [Taxus chinensis]	-	-	-	-	GO:0005575//cellular_component;GO:0005622//intracellular anatomical structure;GO:0005634//nucleus;GO:0005737//cytoplasm;GO:0005829//cytosol;GO:0043226//organelle;GO:0043227//membrane-bounded organelle;GO:0043229//intracellular organelle;GO:0043231//intracellular membrane-bounded organelle	GO:0003674//molecular_function;GO:0005488//binding;GO:0005515//protein binding;GO:0042802//identical protein binding;GO:0042803//protein homodimerization activity;GO:0046983//protein dimerization activity	GO:0000003//reproduction;GO:0001101//response to acid chemical;GO:0003002//regionalization;GO:0003006//developmental process involved in reproduction;GO:0006139//nucleobase-containing compound metabolic process;GO:0006351//transcription, DNA-templated;GO:0006355//regulation of transcription, DNA-templated;GO:0006725//cellular aromatic compound metabolic process;GO:0006807//nitrogen compound metab…
MA_100928g0010	--	-	-	-	-	-	GO:0005575//cellular_component;GO:0005622//intracellular anatomical structure;GO:0043226//organelle;GO:0043227//membrane-bounded organelle;GO:0043229//intracellular organelle;GO:0043231//intracellular membrane-bounded organelle	GO:0003674//molecular_function;GO:0003676//nucleic acid binding;GO:0003723//RNA binding;GO:0003824//catalytic activity;GO:0004518//nuclease activity;GO:0004519//endonuclease activity;GO:0005488//binding;GO:0016787//hydrolase activity;GO:0016788//hydrolase activity, acting on ester bonds;GO:0097159//organic cyclic compound binding;GO:1901363//heterocyclic compound binding	GO:0006139//nucleobase-containing compound metabolic process;GO:0006725//cellular aromatic compound metabolic process;GO:0006807//nitrogen compound metabolic process;GO:0008150//biological_process;GO:0008152//metabolic process;GO:0009451//RNA modification;GO:0009987//cellular process;GO:0016070//RNA metabolic process;GO:0034641//cellular nitrogen compound metabolic process;GO:0043170//macromolecu…
MA_10592g0020	At5g48130	KAH9314688.1 hypothetical protein KI387_023315 [Taxus chinensis]	-	-	-	-	-	GO:0005515//protein binding	GO:0006464//cellular protein modification process;GO:0006807//nitrogen compound metabolic process;GO:0008150//biological_process;GO:0008152//metabolic process;GO:0009987//cellular process;GO:0016567//protein ubiquitination;GO:0019538//protein metabolic process;GO:0032446//protein modification by small protein conjugation;GO:0036211//protein modification process;GO:0043170//macromolecule metabolic…
MA_10430208g0010	EXO70A3	KAA3486283.1 exocyst complex component EXO70A1-like [Gossypium australe]	-	-	-	-	GO:0000145//exocyst;GO:0005575//cellular_component;GO:0005622//intracellular anatomical structure;GO:0005737//cytoplasm;GO:0005829//cytosol;GO:0005886//plasma membrane;GO:0005938//cell cortex;GO:0016020//membrane;GO:0030496//midbody;GO:0032991//protein-containing complex;GO:0071944//cell periphery;GO:0090543//Flemming body;GO:0099023//vesicle tethering complex;GO:0099568//cytoplasmic region	-	GO:0006810//transport;GO:0006887//exocytosis;GO:0008104//protein localization;GO:0008150//biological_process;GO:0009987//cellular process;GO:0015031//protein transport;GO:0015833//peptide transport;GO:0016192//vesicle-mediated transport;GO:0032940//secretion by cell;GO:0033036//macromolecule localization;GO:0042886//amide transport;GO:0045184//establishment of protein localization;GO:0046903//sec…
MA_2434g0010	RLT2	KAH9321847.1 hypothetical protein KI387_016486, partial [Taxus chinensis]	-	-	-	-	GO:0005575//cellular_component;GO:0005622//intracellular anatomical structure;GO:0005634//nucleus;GO:0043226//organelle;GO:0043227//membrane-bounded organelle;GO:0043229//intracellular organelle;GO:0043231//intracellular membrane-bounded organelle	GO:0000976//transcription cis-regulatory region binding;GO:0000977//RNA polymerase II transcription regulatory region sequence-specific DNA binding;GO:0000978//RNA polymerase II cis-regulatory region sequence-specific DNA binding;GO:0000981//DNA-binding transcription factor activity, RNA polymerase II-specific;GO:0000987//cis-regulatory region sequence-specific DNA binding;GO:0001067//transcripti…	GO:0000003//reproduction;GO:0000122//negative regulation of transcription by RNA polymerase II;GO:0001501//skeletal system development;GO:0001525//angiogenesis;GO:0001568//blood vessel development;GO:0001944//vasculature development;GO:0002244//hematopoietic progenitor cell differentiation;GO:0002376//immune system process;GO:0002520//immune system development;GO:0003002//regionalization;GO:00030…
MA_10429426g0020	HSP90-1	RWW11110.1 hypothetical protein GW17_00025306 [Ensete ventricosum]	Organismal Systems;Genetic Information Processing	Environmental adaptation;Folding, sorting and degradation	ko04626//Plant-pathogen interaction;ko04141//Protein processing in endoplasmic reticulum	K04079;K04079	-	GO:0005524//ATP binding;GO:0016887//ATP hydrolysis activity;GO:0051082//unfolded protein binding	GO:0006457//protein folding
MA_10431669g0010	--	ABR17607.1 unknown [Picea sitchensis]	-	-	-	-	-	-	-
MA_42113g0010	Prcp	XP_006841179.1 lysosomal Pro-X carboxypeptidase isoform X1 [Amborella trichopoda]	-	-	-	-	GO:0000323//lytic vacuole;GO:0005575//cellular_component;GO:0005622//intracellular anatomical structure;GO:0005737//cytoplasm;GO:0005764//lysosome;GO:0005773//vacuole;GO:0043226//organelle;GO:0043227//membrane-bounded organelle;GO:0043229//intracellular organelle;GO:0043231//intracellular membrane-bounded organelle	GO:0003674//molecular_function;GO:0003824//catalytic activity;GO:0004177//aminopeptidase activity;GO:0004180//carboxypeptidase activity;GO:0008233//peptidase activity;GO:0008236//serine-type peptidase activity;GO:0008238//exopeptidase activity;GO:0008239//dipeptidyl-peptidase activity;GO:0016787//hydrolase activity;GO:0017171//serine hydrolase activity;GO:0140096//catalytic activity, acting on a …	GO:0001525//angiogenesis;GO:0001568//blood vessel development;GO:0001944//vasculature development;GO:0003008//system process;GO:0003013//circulatory system process;GO:0003073//regulation of systemic arterial blood pressure;GO:0003085//negative regulation of systemic arterial blood pressure;GO:0006508//proteolysis;GO:0006807//nitrogen compound metabolic process;GO:0006950//response to stress;GO:00…
MA_10314806g0020	--	KAH9314484.1 hypothetical protein KI387_023111 [Taxus chinensis]	-	-	-	-	-	-	-
MA_14389g0020	--	-	-	-	-	-	-	-	-
MA_103311g0010	--	-	-	-	-	-	-	-	-
MA_10430681g0020	UPL6	ABR16239.1 unknown [Picea sitchensis]	Genetic Information Processing	Folding, sorting and degradation	ko04120//Ubiquitin mediated proteolysis	K10589	-	-	-
MA_183811g0010	CYP750A1	ACN40389.1 unknown [Picea sitchensis]	-	-	-	-	-	GO:0005506//iron ion binding;GO:0016705//oxidoreductase activity, acting on paired donors, with incorporation or reduction of molecular oxygen;GO:0020037//heme binding	-
MA_40046g0010	--	XP_030963869.1 uncharacterized protein LOC115985034 [Quercus lobata]	-	-	-	-	-	-	-
MA_10435431g0020	--	KAH9330377.1 hypothetical protein KI387_002485, partial [Taxus chinensis]	-	-	-	-	-	GO:0005515//protein binding	-
MA_41222g0010	--	-	-	-	-	-	-	-	-
MA_10427917g0010	RPS19A	ABK21356.1 unknown [Picea sitchensis]	Genetic Information Processing	Translation	ko03010//Ribosome	K02966	GO:0005840//ribosome	GO:0003735//structural constituent of ribosome	GO:0006412//translation
MA_167483g0010	VHA-a1	KAH7372408.1 hypothetical protein KP509_17G002500 [Ceratopteris richardii]	Metabolism;Metabolism;Cellular Processes	Global and overview maps;Energy metabolism;Transport and catabolism	ko01100//Metabolic pathways;ko00190//Oxidative phosphorylation;ko04145//Phagosome	K02154;K02154;K02154	GO:0033179//proton-transporting V-type ATPase, V0 domain	GO:0015078//proton transmembrane transporter activity	GO:1902600//proton transmembrane transport
MA_10433885g0020	At5g34940	KAH9297698.1 hypothetical protein KI387_029380, partial [Taxus chinensis]	Metabolism;Metabolism	Global and overview maps;Glycan biosynthesis and metabolism	ko01100//Metabolic pathways;ko00531//Glycosaminoglycan degradation	K07964;K07964	GO:0016020//membrane	GO:0016798//hydrolase activity, acting on glycosyl bonds	-
MA_103698g0020	At3g15890	ABR17823.1 unknown [Picea sitchensis]	-	-	-	-	GO:0005575//cellular_component;GO:0005886//plasma membrane;GO:0016020//membrane;GO:0071944//cell periphery	GO:0000166//nucleotide binding;GO:0003674//molecular_function;GO:0003824//catalytic activity;GO:0004672//protein kinase activity;GO:0004674//protein serine/threonine kinase activity;GO:0004675//transmembrane receptor protein serine/threonine kinase activity;GO:0004713//protein tyrosine kinase activity;GO:0004715//non-membrane spanning protein tyrosine kinase activity;GO:0004888//transmembrane sig…	GO:0006464//cellular protein modification process;GO:0006468//protein phosphorylation;GO:0006793//phosphorus metabolic process;GO:0006796//phosphate-containing compound metabolic process;GO:0006807//nitrogen compound metabolic process;GO:0007154//cell communication;GO:0007165//signal transduction;GO:0007166//cell surface receptor signaling pathway;GO:0007167//enzyme linked receptor protein signal…
MA_3407g0010	ZNF330	KAH9305231.1 hypothetical protein KI387_009635, partial [Taxus chinensis]	-	-	-	-	GO:0000775//chromosome, centromeric region;GO:0005575//cellular_component;GO:0005622//intracellular anatomical structure;GO:0005634//nucleus;GO:0005694//chromosome;GO:0005730//nucleolus;GO:0030496//midbody;GO:0031974//membrane-enclosed lumen;GO:0031981//nuclear lumen;GO:0043226//organelle;GO:0043227//membrane-bounded organelle;GO:0043228//non-membrane-bounded organelle;GO:0043229//intracellular o…	GO:0003674//molecular_function;GO:0005488//binding;GO:0008270//zinc ion binding;GO:0043167//ion binding;GO:0043169//cation binding;GO:0046872//metal ion binding;GO:0046914//transition metal ion binding	GO:0002164//larval development;GO:0002376//immune system process;GO:0002520//immune system development;GO:0007275//multicellular organism development;GO:0008150//biological_process;GO:0009791//post-embryonic development;GO:0030097//hemopoiesis;GO:0032501//multicellular organismal process;GO:0032502//developmental process;GO:0035166//post-embryonic hemopoiesis;GO:0035167//larval lymph gland hemopo…
MA_96517g0010	KIN4A	KAH9315379.1 hypothetical protein KI387_024006, partial [Taxus chinensis]	-	-	-	-	GO:0005575//cellular_component;GO:0005622//intracellular anatomical structure;GO:0005634//nucleus;GO:0005737//cytoplasm;GO:0005856//cytoskeleton;GO:0005871//kinesin complex;GO:0005874//microtubule;GO:0005875//microtubule associated complex;GO:0015630//microtubule cytoskeleton;GO:0032991//protein-containing complex;GO:0043226//organelle;GO:0043227//membrane-bounded organelle;GO:0043228//non-membra…	GO:0000166//nucleotide binding;GO:0003674//molecular_function;GO:0003676//nucleic acid binding;GO:0003677//DNA binding;GO:0003774//cytoskeletal motor activity;GO:0003777//microtubule motor activity;GO:0003824//catalytic activity;GO:0005488//binding;GO:0005515//protein binding;GO:0005524//ATP binding;GO:0008017//microtubule binding;GO:0008092//cytoskeletal protein binding;GO:0008574//plus-end-dire…	GO:0006139//nucleobase-containing compound metabolic process;GO:0006351//transcription, DNA-templated;GO:0006355//regulation of transcription, DNA-templated;GO:0006725//cellular aromatic compound metabolic process;GO:0006807//nitrogen compound metabolic process;GO:0006928//movement of cell or subcellular component;GO:0007017//microtubule-based process;GO:0007018//microtubule-based movement;GO:000…
MA_13396g0030	--	EOY11667.1 Galactose oxidase/kelch repeat superfamily protein, putative isoform 1 [Theobroma cacao]	-	-	-	-	-	GO:0005515//protein binding	-
MA_79506g0010	rplT	ABK22506.1 unknown [Picea sitchensis]	Genetic Information Processing	Translation	ko03010//Ribosome	K02887	GO:0000315//organellar large ribosomal subunit;GO:0005840//ribosome;GO:0022625//cytosolic large ribosomal subunit	GO:0003735//structural constituent of ribosome;GO:0019843//rRNA binding	GO:0006412//translation
MA_103467g0010	--	KAH9298245.1 hypothetical protein KI387_029927, partial [Taxus chinensis]	-	-	-	-	GO:0030126//COPI vesicle coat	GO:0005198//structural molecule activity;GO:0005515//protein binding	GO:0006886//intracellular protein transport;GO:0016192//vesicle-mediated transport
MA_16234g0010	HMG1	ACN40476.1 unknown [Picea sitchensis]	Metabolism;Metabolism;Metabolism	Global and overview maps;Global and overview maps;Metabolism of terpenoids and polyketides	ko01100//Metabolic pathways;ko01110//Biosynthesis of secondary metabolites;ko00900//Terpenoid backbone biosynthesis	K00021;K00021;K00021	-	GO:0004420//hydroxymethylglutaryl-CoA reductase (NADPH) activity	GO:0008299//isoprenoid biosynthetic process;GO:0015936//coenzyme A metabolic process;GO:0016054//organic acid catabolic process
MA_10436574g0010	At1g08370	ABR18003.1 unknown [Picea sitchensis]	Genetic Information Processing	Folding, sorting and degradation	ko03018//RNA degradation	K12611	-	-	-
MA_102293g0010	SRL1	TYK18924.1 pre-mRNA-splicing factor 38B [Cucumis melo var. makuwa] [Cucumis melo]	Genetic Information Processing	Transcription	ko03040//Spliceosome	K12850	-	-	-
MA_6950g0010	HEL2	KAH9292451.1 hypothetical protein KI387_042363, partial [Taxus chinensis]	-	-	-	-	GO:0005575//cellular_component;GO:0005622//intracellular anatomical structure;GO:0005737//cytoplasm	GO:0003674//molecular_function;GO:0003676//nucleic acid binding;GO:0003824//catalytic activity;GO:0004842//ubiquitin-protein transferase activity;GO:0005488//binding;GO:0008270//zinc ion binding;GO:0016740//transferase activity;GO:0019787//ubiquitin-like protein transferase activity;GO:0043167//ion binding;GO:0043169//cation binding;GO:0046872//metal ion binding;GO:0046914//transition metal ion b…	GO:0006325//chromatin organization;GO:0006412//translation;GO:0006414//translational elongation;GO:0006417//regulation of translation;GO:0006464//cellular protein modification process;GO:0006518//peptide metabolic process;GO:0006807//nitrogen compound metabolic process;GO:0006996//organelle organization;GO:0008150//biological_process;GO:0008152//metabolic process;GO:0009056//catabolic process;GO:…
MA_139357g0010	--	-	-	-	-	-	-	GO:0004867//serine-type endopeptidase inhibitor activity	-
MA_10435486g0010	At3g26560	KAH9312161.1 hypothetical protein KI387_027196, partial [Taxus chinensis]	Genetic Information Processing	Transcription	ko03040//Spliceosome	K12818	GO:0000314//organellar small ribosomal subunit;GO:0005575//cellular_component;GO:0005622//intracellular anatomical structure;GO:0005634//nucleus;GO:0005654//nucleoplasm;GO:0005681//spliceosomal complex;GO:0005684//U2-type spliceosomal complex;GO:0005737//cytoplasm;GO:0005739//mitochondrion;GO:0005829//cytosol;GO:0005911//cell-cell junction;GO:0009506//plasmodesma;GO:0016604//nuclear body;GO:00226…	GO:0000166//nucleotide binding;GO:0003674//molecular_function;GO:0003676//nucleic acid binding;GO:0003723//RNA binding;GO:0003724//RNA helicase activity;GO:0003729//mRNA binding;GO:0003735//structural constituent of ribosome;GO:0003824//catalytic activity;GO:0004386//helicase activity;GO:0004654//polyribonucleotide nucleotidyltransferase activity;GO:0005488//binding;GO:0005515//protein binding;GO…	GO:0000003//reproduction;GO:0000350//generation of catalytic spliceosome for second transesterification step;GO:0000375//RNA splicing, via transesterification reactions;GO:0000377//RNA splicing, via transesterification reactions with bulged adenosine as nucleophile;GO:0000390//spliceosomal complex disassembly;GO:0000393//spliceosomal conformational changes to generate catalytic conformation;GO:00…
MA_16264g0010	--	ADE76730.1 unknown [Picea sitchensis]	-	-	-	-	GO:0016021//integral component of membrane	-	-
MA_106270g0010	RAV1	QZZ92767.1 AP2/ERF and B3 domain-containing transcription factor RAV1 [Larix kaempferi]	-	-	-	-	-	GO:0003677//DNA binding;GO:0003700//DNA-binding transcription factor activity	GO:0006355//regulation of transcription, DNA-templated
MA_1839g0010	RPL19A	ABK24210.1 unknown [Picea sitchensis]	Genetic Information Processing	Translation	ko03010//Ribosome	K02885	GO:0005840//ribosome	GO:0003735//structural constituent of ribosome	GO:0006412//translation
MA_29703g0010	--	-	-	-	-	-	-	-	-
MA_47390g0010	DYM	KAH9298090.1 hypothetical protein KI387_029772 [Taxus chinensis]	-	-	-	-	GO:0005575//cellular_component;GO:0005622//intracellular anatomical structure;GO:0005737//cytoplasm;GO:0005794//Golgi apparatus;GO:0012505//endomembrane system;GO:0016020//membrane;GO:0043226//organelle;GO:0043227//membrane-bounded organelle;GO:0043229//intracellular organelle;GO:0043231//intracellular membrane-bounded organelle	GO:0003674//molecular_function;GO:0005488//binding;GO:0005515//protein binding;GO:0019899//enzyme binding	GO:0001501//skeletal system development;GO:0006996//organelle organization;GO:0007030//Golgi organization;GO:0007275//multicellular organism development;GO:0008150//biological_process;GO:0009987//cellular process;GO:0010256//endomembrane system organization;GO:0016043//cellular component organization;GO:0032501//multicellular organismal process;GO:0032502//developmental process;GO:0048513//animal…
MA_6422g0020	FAS2	KAH9322488.1 hypothetical protein KI387_017127 [Taxus chinensis]	-	-	-	-	GO:0000228//nuclear chromosome;GO:0000775//chromosome, centromeric region;GO:0000785//chromatin;GO:0005575//cellular_component;GO:0005622//intracellular anatomical structure;GO:0005634//nucleus;GO:0005654//nucleoplasm;GO:0005657//replication fork;GO:0005694//chromosome;GO:0005737//cytoplasm;GO:0005829//cytosol;GO:0016021//integral component of membrane;GO:0030117//membrane coat;GO:0031974//membra…	GO:0003674//molecular_function;GO:0003682//chromatin binding;GO:0003824//catalytic activity;GO:0005198//structural molecule activity;GO:0005488//binding;GO:0005515//protein binding;GO:0042393//histone binding;GO:0051082//unfolded protein binding	GO:0000278//mitotic cell cycle;GO:0000724//double-strand break repair via homologous recombination;GO:0000725//recombinational repair;GO:0006139//nucleobase-containing compound metabolic process;GO:0006259//DNA metabolic process;GO:0006260//DNA replication;GO:0006261//DNA-dependent DNA replication;GO:0006281//DNA repair;GO:0006302//double-strand break repair;GO:0006310//DNA recombination;GO:00063…
MA_178953g0010	PHOT1	AML76410.1 putative LOV domain-containing protein [Picea engelmannii]	-	-	-	-	GO:0005575//cellular_component;GO:0005622//intracellular anatomical structure;GO:0005634//nucleus;GO:0005737//cytoplasm;GO:0005773//vacuole;GO:0005886//plasma membrane;GO:0009898//cytoplasmic side of plasma membrane;GO:0009986//cell surface;GO:0016020//membrane;GO:0043226//organelle;GO:0043227//membrane-bounded organelle;GO:0043229//intracellular organelle;GO:0043231//intracellular membrane-bound…	GO:0000155//phosphorelay sensor kinase activity;GO:0000166//nucleotide binding;GO:0003674//molecular_function;GO:0003676//nucleic acid binding;GO:0003723//RNA binding;GO:0003729//mRNA binding;GO:0003824//catalytic activity;GO:0004672//protein kinase activity;GO:0004673//protein histidine kinase activity;GO:0004674//protein serine/threonine kinase activity;GO:0005488//binding;GO:0005515//protein b…	GO:0000160//phosphorelay signal transduction system;GO:0006355//regulation of transcription, DNA-templated;GO:0006464//cellular protein modification process;GO:0006468//protein phosphorylation;GO:0006793//phosphorus metabolic process;GO:0006796//phosphate-containing compound metabolic process;GO:0006807//nitrogen compound metabolic process;GO:0006996//organelle organization;GO:0007154//cell commu…
MA_186240g0010	CYP76C2	AFG61947.1 hypothetical protein 2_9900_01, partial [Pinus taeda]	Metabolism;Metabolism;Metabolism;Metabolism	Global and overview maps;Global and overview maps;Biosynthesis of other secondary metabolites;Biosynthesis of other secondary metabolites	ko01100//Metabolic pathways;ko01110//Biosynthesis of secondary metabolites;ko00941//Flavonoid biosynthesis;ko00944//Flavone and flavonol biosynthesis	K05280;K05280;K05280;K05280	-	GO:0005506//iron ion binding;GO:0016705//oxidoreductase activity, acting on paired donors, with incorporation or reduction of molecular oxygen;GO:0020037//heme binding	-
MA_9051g0020	--	XP_043688710.1 transcriptional corepressor SEUSS-like isoform X2 [Telopea speciosissima]	-	-	-	-	-	-	-
MA_9671g0010	--	-	-	-	-	-	-	-	-
MA_10428299g0010	PTAC10	KAH9315197.1 hypothetical protein KI387_023824, partial [Taxus chinensis]	-	-	-	-	-	-	-
MA_98645g0010	--	AJP06290.1 ERF1 [Pinus tabuliformis]	-	-	-	-	-	-	-
MA_30393g0010	selO	ATG70895.1 hypothetical protein [Juniperus oxycedrus]	-	-	-	-	-	-	-
MA_44044g0010	PUB34	KAH9297858.1 hypothetical protein KI387_029540 [Taxus chinensis]	-	-	-	-	-	GO:0000166//nucleotide binding;GO:0003674//molecular_function;GO:0003824//catalytic activity;GO:0004672//protein kinase activity;GO:0004674//protein serine/threonine kinase activity;GO:0004842//ubiquitin-protein transferase activity;GO:0005488//binding;GO:0005524//ATP binding;GO:0016301//kinase activity;GO:0016740//transferase activity;GO:0016772//transferase activity, transferring phosphorus-con…	GO:0006464//cellular protein modification process;GO:0006468//protein phosphorylation;GO:0006793//phosphorus metabolic process;GO:0006796//phosphate-containing compound metabolic process;GO:0006807//nitrogen compound metabolic process;GO:0006950//response to stress;GO:0008150//biological_process;GO:0008152//metabolic process;GO:0009987//cellular process;GO:0016310//phosphorylation;GO:0016567//pro…
MA_38676g0010	RLT1	ADE76873.1 unknown [Picea sitchensis]	-	-	-	-	-	GO:0003677//DNA binding	GO:0006355//regulation of transcription, DNA-templated
MA_38518g0010	--	-	-	-	-	-	-	-	-
MA_139433g0010	--	ABK25105.1 unknown [Picea sitchensis]	-	-	-	-	-	-	-
MA_46251g0010	--	-	-	-	-	-	-	-	-
MA_5147g0010	At1g34300	KAH9314337.1 hypothetical protein KI387_022964 [Taxus chinensis]	-	-	-	-	-	GO:0004672//protein kinase activity;GO:0005524//ATP binding	GO:0006468//protein phosphorylation;GO:0048544//recognition of pollen
MA_10431540g0020	--	-	-	-	-	-	-	-	-
MA_12771g0010	KPNB1	XP_031494714.1 importin subunit beta-1-like [Nymphaea colorata]	Genetic Information Processing	Translation	ko03013//Nucleocytoplasmic transport	K14293	-	GO:0005515//protein binding;GO:0031267//small GTPase binding;GO:0060090//molecular adaptor activity	GO:0006886//intracellular protein transport;GO:0043248//proteasome assembly
MA_25801g0010	D6PK	ABK24500.1 unknown [Picea sitchensis]	-	-	-	-	GO:0005575//cellular_component;GO:0005622//intracellular anatomical structure;GO:0005634//nucleus;GO:0005730//nucleolus;GO:0005737//cytoplasm;GO:0005886//plasma membrane;GO:0016020//membrane;GO:0031974//membrane-enclosed lumen;GO:0031981//nuclear lumen;GO:0043226//organelle;GO:0043227//membrane-bounded organelle;GO:0043228//non-membrane-bounded organelle;GO:0043229//intracellular organelle;GO:004…	GO:0000166//nucleotide binding;GO:0003674//molecular_function;GO:0003824//catalytic activity;GO:0004672//protein kinase activity;GO:0004674//protein serine/threonine kinase activity;GO:0005488//binding;GO:0005524//ATP binding;GO:0016301//kinase activity;GO:0016740//transferase activity;GO:0016772//transferase activity, transferring phosphorus-containing groups;GO:0016773//phosphotransferase activ…	GO:0006464//cellular protein modification process;GO:0006468//protein phosphorylation;GO:0006793//phosphorus metabolic process;GO:0006796//phosphate-containing compound metabolic process;GO:0006807//nitrogen compound metabolic process;GO:0006810//transport;GO:0007154//cell communication;GO:0007165//signal transduction;GO:0008150//biological_process;GO:0008152//metabolic process;GO:0009719//respon…
MA_383910g0010	OTU6	ATP68776.1 hypothetical protein CL3007Contig1_02, partial [Pinus pinaster]	-	-	-	-	GO:0005575//cellular_component;GO:0005622//intracellular anatomical structure;GO:0005737//cytoplasm;GO:0005829//cytosol	GO:0003674//molecular_function;GO:0003824//catalytic activity;GO:0004843//thiol-dependent deubiquitinase;GO:0008233//peptidase activity;GO:0008234//cysteine-type peptidase activity;GO:0016787//hydrolase activity;GO:0019783//ubiquitin-like protein-specific protease activity;GO:0061578//Lys63-specific deubiquitinase activity;GO:0101005//deubiquitinase activity;GO:0140096//catalytic activity, acting…	GO:0000003//reproduction;GO:0001775//cell activation;GO:0001816//cytokine production;GO:0001817//regulation of cytokine production;GO:0001818//negative regulation of cytokine production;GO:0002237//response to molecule of bacterial origin;GO:0002250//adaptive immune response;GO:0002252//immune effector process;GO:0002263//cell activation involved in immune response;GO:0002285//lymphocyte activati…
MA_7573g0010	--	ABK22065.1 unknown [Picea sitchensis]	-	-	-	-	-	-	-
MA_93277g0010	PUP11	ABR16480.1 unknown [Picea sitchensis]	-	-	-	-	GO:0016020//membrane;GO:0016021//integral component of membrane	-	-
MA_10428089g0010	PAD4	ABR17724.1 unknown [Picea sitchensis]	-	-	-	-	-	-	-
MA_142818g0010	ABCE2	THU52866.1 hypothetical protein C4D60_Mb10t08430 [Musa balbisiana]	-	-	-	-	GO:0005575//cellular_component;GO:0005887//integral component of plasma membrane;GO:0009380//excinuclease repair complex;GO:0009898//cytoplasmic side of plasma membrane;GO:0043190//ATP-binding cassette (ABC) transporter complex;GO:0055051//ATP-binding cassette (ABC) transporter complex, integrated substrate binding;GO:0055052//ATP-binding cassette (ABC) transporter complex, substrate-binding subu…	GO:0005319//lipid transporter activity;GO:0005524//ATP binding;GO:0009381//excinuclease ABC activity;GO:0015220//choline transmembrane transporter activity;GO:0015221//lipopolysaccharide transmembrane transporter activity;GO:0015412//ABC-type molybdate transporter activity;GO:0015413//ABC-type nickel transporter activity;GO:0015414//ABC-type nitrate transporter activity;GO:0015415//ATPase-coupled…	GO:0000910//cytokinesis;GO:0006289//nucleotide-excision repair;GO:0006810//transport;GO:0006817//phosphate ion transport;GO:0006824//cobalt ion transport;GO:0006869//lipid transport;GO:0008150//biological_process;GO:0008272//sulfate transport;GO:0015675//nickel cation transport;GO:0015689//molybdate ion transport;GO:0015706//nitrate transport;GO:0015716//organic phosphonate transport;GO:0015837//…
MA_10429666g0020	CREG1	ADE76908.1 unknown [Picea sitchensis]	-	-	-	-	-	-	-
MA_10433885g0010	At5g34940	KAH9287920.1 hypothetical protein KI387_032037, partial [Taxus chinensis]	Metabolism;Metabolism	Global and overview maps;Glycan biosynthesis and metabolism	ko01100//Metabolic pathways;ko00531//Glycosaminoglycan degradation	K07964;K07964	-	-	-
MA_10426098g0020	--	ABR16708.1 unknown [Picea sitchensis]	-	-	-	-	-	-	-
MA_499699g0010	--	-	-	-	-	-	GO:0005577//fibrinogen complex;GO:0019031//viral envelope;GO:0031514//motile cilium;GO:0039679//viral occlusion body	GO:0005102//signaling receptor binding;GO:0005515//protein binding;GO:0008017//microtubule binding;GO:0008817//cob(I)yrinic acid a,c-diamide adenosyltransferase activity	GO:0009236//cobalamin biosynthetic process;GO:0019064//fusion of virus membrane with host plasma membrane;GO:0030168//platelet activation;GO:0044780//bacterial-type flagellum assembly;GO:0048870//cell motility;GO:0051258//protein polymerization
MA_10433992g0010	--	ADE76889.1 unknown [Picea sitchensis]	-	-	-	-	-	GO:0001664//G protein-coupled receptor binding	-
MA_12718g0010	--	ABR17684.1 unknown [Picea sitchensis]	-	-	-	-	-	-	-
MA_10437168g0010	--	XP_011622910.1 uncharacterized protein LOC18433034 [Amborella trichopoda]	-	-	-	-	GO:0016020//membrane;GO:0016021//integral component of membrane	-	-
MA_59794g0010	--	ABK26926.1 unknown [Picea sitchensis]	-	-	-	-	-	-	-
MA_19318g0010	SPAC56F8.03	KAH7288943.1 hypothetical protein KP509_31G051600 [Ceratopteris richardii]	-	-	-	-	-	GO:0003743//translation initiation factor activity;GO:0005525//GTP binding	GO:0006413//translational initiation
MA_10428423g0020	--	KAH9320477.1 hypothetical protein KI387_015116 [Taxus chinensis]	-	-	-	-	-	-	-
MA_5735g0010	CSF7	AEN84239.1 chalcone synthase, partial [Picea abies]	Metabolism;Metabolism;Metabolism;Metabolism;Organismal Systems	Global and overview maps;Global and overview maps;Biosynthesis of other secondary metabolites;Biosynthesis of other secondary metabolites;Environmental adaptation	ko01100//Metabolic pathways;ko01110//Biosynthesis of secondary metabolites;ko00941//Flavonoid biosynthesis;ko00960//Tropane, piperidine and pyridine alkaloid biosynthesis;ko04712//Circadian rhythm - plant	K00660;K00660;K00660;K00660;K00660	GO:0016020//membrane	GO:0004315//3-oxoacyl-[acyl-carrier-protein] synthase activity;GO:0004421//hydroxymethylglutaryl-CoA synthase activity;GO:0016747//acyltransferase activity, transferring groups other than amino-acyl groups	GO:0006633//fatty acid biosynthetic process
MA_133281g0010	--	GER25878.1 hypothetical protein STAS_01491 [Striga asiatica]	-	-	-	-	-	-	-
MA_123211g0010	GT2	KAF3782332.1 putative glycosyltransferase 3 [Nymphaea thermarum]	-	-	-	-	GO:0016021//integral component of membrane	GO:0016757//glycosyltransferase activity	-
MA_35694g0010	CTR1	ADE75969.1 unknown [Picea sitchensis]	Environmental Information Processing;Environmental Information Processing	Signal transduction;Signal transduction	ko04075//Plant hormone signal transduction;ko04016//MAPK signaling pathway - plant	K14510;K14510	-	GO:0004672//protein kinase activity;GO:0005524//ATP binding	GO:0006468//protein phosphorylation
MA_10435639g0010	CESA5	QBC40964.1 cellulose synthase 3 [Cunninghamia lanceolata]	-	-	-	-	GO:0000109//nucleotide-excision repair complex;GO:0005675//transcription factor TFIIH holo complex;GO:0016020//membrane	GO:0004693//cyclin-dependent protein serine/threonine kinase activity;GO:0016760//cellulose synthase (UDP-forming) activity	GO:0006289//nucleotide-excision repair;GO:0006352//DNA-templated transcription, initiation;GO:0030244//cellulose biosynthetic process
MA_109969g0020	--	ABK26626.1 unknown [Picea sitchensis]	-	-	-	-	-	-	-
MA_10435740g0010	CFM2	KAH9306351.1 hypothetical protein KI387_010755, partial [Taxus chinensis]	-	-	-	-	GO:0005575//cellular_component;GO:0005622//intracellular anatomical structure;GO:0005737//cytoplasm;GO:0009507//chloroplast;GO:0009532//plastid stroma;GO:0009536//plastid;GO:0009570//chloroplast stroma;GO:0043226//organelle;GO:0043227//membrane-bounded organelle;GO:0043229//intracellular organelle;GO:0043231//intracellular membrane-bounded organelle	GO:0003674//molecular_function;GO:0003676//nucleic acid binding;GO:0003723//RNA binding;GO:0005488//binding;GO:0097159//organic cyclic compound binding;GO:1901363//heterocyclic compound binding	GO:0000373//Group II intron splicing;GO:0000375//RNA splicing, via transesterification reactions;GO:0000377//RNA splicing, via transesterification reactions with bulged adenosine as nucleophile;GO:0006139//nucleobase-containing compound metabolic process;GO:0006396//RNA processing;GO:0006397//mRNA processing;GO:0006417//regulation of translation;GO:0006725//cellular aromatic compound metabolic pr…
MA_38411g0010	--	KAF5176683.1 E3 ubiquitin-protein ligase [Thalictrum thalictroides]	-	-	-	-	-	-	-
MA_10427624g0010	DDB_G0269284	KAG0484941.1 hypothetical protein HPP92_009020 [Vanilla planifolia]	-	-	-	-	GO:0005575//cellular_component;GO:0005622//intracellular anatomical structure;GO:0005634//nucleus;GO:0005737//cytoplasm;GO:0043226//organelle;GO:0043227//membrane-bounded organelle;GO:0043229//intracellular organelle;GO:0043231//intracellular membrane-bounded organelle	GO:0003674//molecular_function;GO:0003676//nucleic acid binding;GO:0003682//chromatin binding;GO:0003723//RNA binding;GO:0003729//mRNA binding;GO:0005488//binding;GO:0017069//snRNA binding;GO:0019843//rRNA binding;GO:0030515//snoRNA binding;GO:0097159//organic cyclic compound binding;GO:1901363//heterocyclic compound binding	GO:0000375//RNA splicing, via transesterification reactions;GO:0000377//RNA splicing, via transesterification reactions with bulged adenosine as nucleophile;GO:0000398//mRNA splicing, via spliceosome;GO:0006139//nucleobase-containing compound metabolic process;GO:0006323//DNA packaging;GO:0006355//regulation of transcription, DNA-templated;GO:0006396//RNA processing;GO:0006397//mRNA processing;GO…
MA_8832g0010	DYW9	ADE77588.1 unknown [Picea sitchensis]	-	-	-	-	-	GO:0008270//zinc ion binding	-
MA_10430586g0010	--	KAH9306791.1 hypothetical protein KI387_011195, partial [Taxus chinensis]	-	-	-	-	-	GO:0005515//protein binding	-
MA_112831g0010	SRG1	AHW42452.1 GA2ox2 [Pinus tabuliformis]	-	-	-	-	-	GO:0003674//molecular_function;GO:0003824//catalytic activity;GO:0005488//binding;GO:0016491//oxidoreductase activity;GO:0016679//oxidoreductase activity, acting on diphenols and related substances as donors;GO:0016682//oxidoreductase activity, acting on diphenols and related substances as donors, oxygen as acceptor;GO:0043167//ion binding;GO:0043169//cation binding;GO:0046872//metal ion binding	GO:0007275//multicellular organism development;GO:0007568//aging;GO:0008150//biological_process;GO:0008152//metabolic process;GO:0010150//leaf senescence;GO:0032501//multicellular organismal process;GO:0032502//developmental process;GO:0048366//leaf development;GO:0048367//shoot system development;GO:0048731//system development;GO:0048827//phyllome development;GO:0048856//anatomical structure dev…
MA_10430696g0010	Os10g0415600	KAH8954053.1 hypothetical protein BDL97_08G059700 [Sphagnum fallax]	-	-	-	-	GO:0005575//cellular_component;GO:0005622//intracellular anatomical structure;GO:0005634//nucleus;GO:0005737//cytoplasm;GO:0005773//vacuole;GO:0009507//chloroplast;GO:0009536//plastid;GO:0043226//organelle;GO:0043227//membrane-bounded organelle;GO:0043229//intracellular organelle;GO:0043231//intracellular membrane-bounded organelle	GO:0003674//molecular_function;GO:0003824//catalytic activity;GO:0004175//endopeptidase activity;GO:0004177//aminopeptidase activity;GO:0004252//serine-type endopeptidase activity;GO:0008233//peptidase activity;GO:0008236//serine-type peptidase activity;GO:0008238//exopeptidase activity;GO:0016787//hydrolase activity;GO:0017171//serine hydrolase activity;GO:0070008//serine-type exopeptidase activ…	GO:0006508//proteolysis;GO:0006807//nitrogen compound metabolic process;GO:0008150//biological_process;GO:0008152//metabolic process;GO:0009987//cellular process;GO:0016043//cellular component organization;GO:0019538//protein metabolic process;GO:0022607//cellular component assembly;GO:0043170//macromolecule metabolic process;GO:0043933//protein-containing complex subunit organization;GO:0044085/…
MA_98782g0010	UKL1	KAH9305108.1 hypothetical protein KI387_009512, partial [Taxus chinensis]	Metabolism;Metabolism	Global and overview maps;Nucleotide metabolism	ko01100//Metabolic pathways;ko00240//Pyrimidine metabolism	K00876;K00876	GO:0005575//cellular_component;GO:0005622//intracellular anatomical structure;GO:0005737//cytoplasm;GO:0005829//cytosol;GO:0009507//chloroplast;GO:0009536//plastid;GO:0043226//organelle;GO:0043227//membrane-bounded organelle;GO:0043229//intracellular organelle;GO:0043231//intracellular membrane-bounded organelle	GO:0000166//nucleotide binding;GO:0001882//nucleoside binding;GO:0001883//purine nucleoside binding;GO:0003674//molecular_function;GO:0003824//catalytic activity;GO:0004749//ribose phosphate diphosphokinase activity;GO:0004845//uracil phosphoribosyltransferase activity;GO:0004849//uridine kinase activity;GO:0005488//binding;GO:0005524//ATP binding;GO:0005525//GTP binding;GO:0016301//kinase activi…	GO:0006109//regulation of carbohydrate metabolic process;GO:0006139//nucleobase-containing compound metabolic process;GO:0006206//pyrimidine nucleobase metabolic process;GO:0006213//pyrimidine nucleoside metabolic process;GO:0006220//pyrimidine nucleotide metabolic process;GO:0006221//pyrimidine nucleotide biosynthetic process;GO:0006222//UMP biosynthetic process;GO:0006241//CTP biosynthetic proc…
MA_10429093g0010	--	ABK26608.1 unknown [Picea sitchensis]	-	-	-	-	-	-	-
MA_38368g0010	RPN8B	ABK21177.1 unknown [Picea sitchensis]	Genetic Information Processing	Folding, sorting and degradation	ko03050//Proteasome	K03038	-	GO:0005515//protein binding;GO:0008237//metallopeptidase activity;GO:0070122//isopeptidase activity	-
MA_12755g0010	ALDH3H1	ABR16899.1 unknown [Picea sitchensis]	Metabolism;Metabolism;Metabolism;Metabolism;Metabolism;Metabolism;Metabolism;Metabolism;Metabolism;Metabolism;Metabolism;Metabolism;Metabolism;Metabolism;Metabolism	Global and overview maps;Global and overview maps;Carbohydrate metabolism;Carbohydrate metabolism;Lipid metabolism;Amino acid metabolism;Amino acid metabolism;Carbohydrate metabolism;Amino acid metabolism;Metabolism of other amino acids;Lipid metabolism;Metabolism of cofactors and vitamins;Amino acid metabolism;Amino acid metabolism;Metabolism of terpenoids and polyketides	ko01100//Metabolic pathways;ko01110//Biosynthesis of secondary metabolites;ko00010//Glycolysis / Gluconeogenesis;ko00620//Pyruvate metabolism;ko00071//Fatty acid degradation;ko00280//Valine, leucine and isoleucine degradation;ko00380//Tryptophan metabolism;ko00053//Ascorbate and aldarate metabolism;ko00330//Arginine and proline metabolism;ko00410//beta-Alanine metabolism;ko00561//Glycerolipid met…	K00128;K00128;K00128;K00128;K00128;K00128;K00128;K00128;K00128;K00128;K00128;K00128;K00128;K00128;K00128	-	GO:0008802//betaine-aldehyde dehydrogenase activity;GO:0016491//oxidoreductase activity;GO:0016620//oxidoreductase activity, acting on the aldehyde or oxo group of donors, NAD or NADP as acceptor;GO:0016903//oxidoreductase activity, acting on the aldehyde or oxo group of donors	GO:0006578//amino-acid betaine biosynthetic process
MA_16344g0010	--	KAH9315354.1 hypothetical protein KI387_023981, partial [Taxus chinensis]	Genetic Information Processing	Translation	ko03013//Nucleocytoplasmic transport	K25203	GO:0005575//cellular_component;GO:0005622//intracellular anatomical structure;GO:0005634//nucleus;GO:0005635//nuclear envelope;GO:0005643//nuclear pore;GO:0005654//nucleoplasm;GO:0005737//cytoplasm;GO:0005829//cytosol;GO:0012505//endomembrane system;GO:0031967//organelle envelope;GO:0031974//membrane-enclosed lumen;GO:0031975//envelope;GO:0031981//nuclear lumen;GO:0032991//protein-containing comp…	GO:0003674//molecular_function;GO:0005049//nuclear export signal receptor activity;GO:0005488//binding;GO:0005515//protein binding;GO:0019899//enzyme binding;GO:0031267//small GTPase binding;GO:0051020//GTPase binding;GO:0140104//molecular carrier activity;GO:0140142//nucleocytoplasmic carrier activity	GO:0006611//protein export from nucleus;GO:0006810//transport;GO:0006886//intracellular protein transport;GO:0006913//nucleocytoplasmic transport;GO:0008104//protein localization;GO:0008150//biological_process;GO:0015031//protein transport;GO:0015833//peptide transport;GO:0032386//regulation of intracellular transport;GO:0032388//positive regulation of intracellular transport;GO:0032879//regulati…
MA_112g0010	--	-	-	-	-	-	-	-	-
MA_6341g0010	--	-	-	-	-	-	-	-	-
MA_19301g0010	--	KAH9330171.1 hypothetical protein KI387_002279 [Taxus chinensis]	-	-	-	-	-	-	-
MA_10428617g0020	--	KAH9315616.1 hypothetical protein KI387_024243, partial [Taxus chinensis]	-	-	-	-	GO:0000109//nucleotide-excision repair complex;GO:0005575//cellular_component;GO:0005622//intracellular anatomical structure;GO:0005634//nucleus;GO:0005654//nucleoplasm;GO:0005680//anaphase-promoting complex;GO:0005694//chromosome;GO:0005737//cytoplasm;GO:0016604//nuclear body;GO:0016605//PML body;GO:0031974//membrane-enclosed lumen;GO:0031981//nuclear lumen;GO:0035861//site of double-strand brea…	GO:0002039//p53 binding;GO:0003674//molecular_function;GO:0003824//catalytic activity;GO:0004842//ubiquitin-protein transferase activity;GO:0005488//binding;GO:0005515//protein binding;GO:0008270//zinc ion binding;GO:0016740//transferase activity;GO:0019787//ubiquitin-like protein transferase activity;GO:0043167//ion binding;GO:0043169//cation binding;GO:0046872//metal ion binding;GO:0061630//ubi…	GO:0000075//cell cycle checkpoint signaling;GO:0000077//DNA damage checkpoint signaling;GO:0000278//mitotic cell cycle;GO:0000724//double-strand break repair via homologous recombination;GO:0000725//recombinational repair;GO:0006139//nucleobase-containing compound metabolic process;GO:0006259//DNA metabolic process;GO:0006260//DNA replication;GO:0006261//DNA-dependent DNA replication;GO:0006281//…
MA_12404g0020	--	-	-	-	-	-	GO:0000228//nuclear chromosome;GO:0000785//chromatin;GO:0005575//cellular_component;GO:0005622//intracellular anatomical structure;GO:0005634//nucleus;GO:0005654//nucleoplasm;GO:0005694//chromosome;GO:0005737//cytoplasm;GO:0005819//spindle;GO:0005829//cytosol;GO:0005856//cytoskeleton;GO:0005874//microtubule;GO:0005876//spindle microtubule;GO:0015630//microtubule cytoskeleton;GO:0017053//transcrip…	GO:0000981//DNA-binding transcription factor activity, RNA polymerase II-specific;GO:0001067//transcription regulatory region nucleic acid binding;GO:0003674//molecular_function;GO:0003676//nucleic acid binding;GO:0003677//DNA binding;GO:0003700//DNA-binding transcription factor activity;GO:0003712//transcription coregulator activity;GO:0003714//transcription corepressor activity;GO:0005102//sign…	GO:0000122//negative regulation of transcription by RNA polymerase II;GO:0000226//microtubule cytoskeleton organization;GO:0001932//regulation of protein phosphorylation;GO:0001933//negative regulation of protein phosphorylation;GO:0006109//regulation of carbohydrate metabolic process;GO:0006110//regulation of glycolytic process;GO:0006139//nucleobase-containing compound metabolic process;GO:0006…
MA_10437264g0020	LPD1	ABR16254.1 unknown [Picea sitchensis]	Metabolism;Metabolism;Metabolism;Metabolism;Metabolism;Metabolism;Metabolism;Metabolism;Metabolism;Metabolism;Metabolism;Metabolism	Global and overview maps;Global and overview maps;Global and overview maps;Carbohydrate metabolism;Carbohydrate metabolism;Amino acid metabolism;Carbohydrate metabolism;Amino acid metabolism;Carbohydrate metabolism;Amino acid metabolism;Carbohydrate metabolism;Amino acid metabolism	ko01100//Metabolic pathways;ko01110//Biosynthesis of secondary metabolites;ko01200//Carbon metabolism;ko00010//Glycolysis / Gluconeogenesis;ko00620//Pyruvate metabolism;ko00280//Valine, leucine and isoleucine degradation;ko00630//Glyoxylate and dicarboxylate metabolism;ko00380//Tryptophan metabolism;ko00020//Citrate cycle (TCA cycle);ko00260//Glycine, serine and threonine metabolism;ko00640//Prop…	K00382;K00382;K00382;K00382;K00382;K00382;K00382;K00382;K00382;K00382;K00382;K00382	GO:0005575//cellular_component;GO:0005886//plasma membrane;GO:0016020//membrane;GO:0071944//cell periphery	GO:0000166//nucleotide binding;GO:0003674//molecular_function;GO:0003824//catalytic activity;GO:0004148//dihydrolipoyl dehydrogenase activity;GO:0004362//glutathione-disulfide reductase (NADPH) activity;GO:0005488//binding;GO:0009055//electron transfer activity;GO:0016152//mercury (II) reductase activity;GO:0016491//oxidoreductase activity;GO:0016651//oxidoreductase activity, acting on NAD(P)H;GO…	GO:0005975//carbohydrate metabolic process;GO:0006082//organic acid metabolic process;GO:0006090//pyruvate metabolic process;GO:0006091//generation of precursor metabolites and energy;GO:0006096//glycolytic process;GO:0006139//nucleobase-containing compound metabolic process;GO:0006163//purine nucleotide metabolic process;GO:0006164//purine nucleotide biosynthetic process;GO:0006165//nucleoside d…
MA_19595g0010	CRR2	KAH9301975.1 hypothetical protein KI387_013558 [Taxus chinensis]	-	-	-	-	-	GO:0008270//zinc ion binding	-
MA_22275g0010	--	ABK25974.1 unknown [Picea sitchensis]	-	-	-	-	-	-	-
MA_101107g0010	GULLO1	ABR18152.1 unknown [Picea sitchensis]	Metabolism;Metabolism	Global and overview maps;Carbohydrate metabolism	ko01100//Metabolic pathways;ko00053//Ascorbate and aldarate metabolism	K00103;K00103	GO:0016020//membrane	GO:0003885//D-arabinono-1,4-lactone oxidase activity;GO:0016491//oxidoreductase activity;GO:0050660//flavin adenine dinucleotide binding	-
MA_13389g0020	SEN1	KAH9305772.1 hypothetical protein KI387_010176, partial [Taxus chinensis]	-	-	-	-	GO:0005575//cellular_component;GO:0009338//exodeoxyribonuclease V complex	GO:0003674//molecular_function;GO:0003677//DNA binding;GO:0003678//DNA helicase activity;GO:0004386//helicase activity;GO:0005524//ATP binding;GO:0008854//exodeoxyribonuclease V activity;GO:0016787//hydrolase activity	GO:0006281//DNA repair;GO:0006310//DNA recombination;GO:0008150//biological_process
MA_10431669g0020	--	ABR17607.1 unknown [Picea sitchensis]	-	-	-	-	-	-	-
MA_40991g0010	NAC100	QBM78855.1 NAC4 domain protein [Pinus massoniana]	-	-	-	-	-	GO:0003677//DNA binding	GO:0006355//regulation of transcription, DNA-templated
MA_719117g0010	--	ABK26249.1 unknown [Picea sitchensis]	-	-	-	-	-	GO:0004416//hydroxyacylglutathione hydrolase activity	GO:0019243//methylglyoxal catabolic process to D-lactate via S-lactoyl-glutathione
MA_58275g0010	--	ABK25918.1 unknown [Picea sitchensis]	-	-	-	-	-	-	-
MA_136g0010	CEP1	ABR16787.1 unknown [Picea sitchensis]	-	-	-	-	-	GO:0008234//cysteine-type peptidase activity	GO:0006508//proteolysis
MA_10428197g0010	CPK16	ACN39928.1 unknown [Picea sitchensis]	Organismal Systems	Environmental adaptation	ko04626//Plant-pathogen interaction	K13412	GO:0005575//cellular_component;GO:0005622//intracellular anatomical structure;GO:0005634//nucleus;GO:0005737//cytoplasm;GO:0005886//plasma membrane;GO:0016020//membrane;GO:0043226//organelle;GO:0043227//membrane-bounded organelle;GO:0043229//intracellular organelle;GO:0043231//intracellular membrane-bounded organelle;GO:0071944//cell periphery	GO:0000166//nucleotide binding;GO:0003674//molecular_function;GO:0003824//catalytic activity;GO:0004672//protein kinase activity;GO:0004674//protein serine/threonine kinase activity;GO:0004683//calmodulin-dependent protein kinase activity;GO:0005488//binding;GO:0005509//calcium ion binding;GO:0005515//protein binding;GO:0005516//calmodulin binding;GO:0005524//ATP binding;GO:0009931//calcium-depen…	GO:0001101//response to acid chemical;GO:0006464//cellular protein modification process;GO:0006468//protein phosphorylation;GO:0006793//phosphorus metabolic process;GO:0006796//phosphate-containing compound metabolic process;GO:0006807//nitrogen compound metabolic process;GO:0007154//cell communication;GO:0007165//signal transduction;GO:0008150//biological_process;GO:0008152//metabolic process;GO…
MA_130453g0010	RPL22B	ABK24654.1 unknown [Picea sitchensis]	Genetic Information Processing	Translation	ko03010//Ribosome	K02891	GO:0005840//ribosome	GO:0003735//structural constituent of ribosome	GO:0006412//translation
MA_10427001g0010	Os06g0508700	KAH9316289.1 hypothetical protein KI387_024916, partial [Taxus chinensis]	Metabolism;Genetic Information Processing;Metabolism	Global and overview maps;Translation;Metabolism of other amino acids	ko01100//Metabolic pathways;ko00970//Aminoacyl-tRNA biosynthesis;ko00450//Selenocompound metabolism	K01874;K01874;K01874	GO:0009328//phenylalanine-tRNA ligase complex	GO:0000049//tRNA binding;GO:0004825//methionine-tRNA ligase activity;GO:0004826//phenylalanine-tRNA ligase activity	GO:0006431//methionyl-tRNA aminoacylation;GO:0006432//phenylalanyl-tRNA aminoacylation
MA_10429889g0020	SCP26	KAH9323556.1 hypothetical protein KI387_018195, partial [Taxus chinensis]	-	-	-	-	GO:0005575//cellular_component;GO:0005576//extracellular region;GO:0005618//cell wall;GO:0005622//intracellular anatomical structure;GO:0005737//cytoplasm;GO:0005773//vacuole;GO:0009505//plant-type cell wall;GO:0030312//external encapsulating structure;GO:0043226//organelle;GO:0043227//membrane-bounded organelle;GO:0043229//intracellular organelle;GO:0043231//intracellular membrane-bounded organe…	GO:0003674//molecular_function;GO:0003824//catalytic activity;GO:0004180//carboxypeptidase activity;GO:0004185//serine-type carboxypeptidase activity;GO:0008233//peptidase activity;GO:0008236//serine-type peptidase activity;GO:0008238//exopeptidase activity;GO:0016787//hydrolase activity;GO:0017171//serine hydrolase activity;GO:0070008//serine-type exopeptidase activity;GO:0140096//catalytic acti…	GO:0006508//proteolysis;GO:0006807//nitrogen compound metabolic process;GO:0008150//biological_process;GO:0008152//metabolic process;GO:0009056//catabolic process;GO:0009057//macromolecule catabolic process;GO:0009987//cellular process;GO:0019538//protein metabolic process;GO:0030163//protein catabolic process;GO:0043170//macromolecule metabolic process;GO:0044237//cellular metabolic process;GO:0…
MA_41906g0010	CCD1	ABK24523.1 unknown [Picea sitchensis]	-	-	-	-	-	GO:0008198//ferrous iron binding;GO:0016491//oxidoreductase activity;GO:0016702//oxidoreductase activity, acting on single donors with incorporation of molecular oxygen, incorporation of two atoms of oxygen	GO:0006525//arginine metabolic process;GO:0042398//cellular modified amino acid biosynthetic process
MA_10433250g0010	--	KAA8516077.1 hypothetical protein F0562_019256 [Nyssa sinensis]	-	-	-	-	-	GO:0003824//catalytic activity	GO:0017004//cytochrome complex assembly
MA_10430586g0020	--	-	-	-	-	-	-	-	-
MA_137785g0010	GILP	ABK22488.1 unknown [Picea sitchensis]	-	-	-	-	GO:0005575//cellular_component;GO:0005886//plasma membrane;GO:0016020//membrane;GO:0071944//cell periphery	GO:0003674//molecular_function;GO:0005488//binding;GO:0008270//zinc ion binding;GO:0015269//calcium-activated potassium channel activity;GO:0043167//ion binding;GO:0043169//cation binding;GO:0046872//metal ion binding	GO:0002682//regulation of immune system process;GO:0002683//negative regulation of immune system process;GO:0006813//potassium ion transport;GO:0008150//biological_process;GO:0010363//regulation of plant-type hypersensitive response;GO:0010941//regulation of cell death;GO:0031347//regulation of defense response;GO:0031348//negative regulation of defense response;GO:0034051//negative regulation of…
MA_97185g0010	--	ABR16562.1 unknown [Picea sitchensis]	-	-	-	-	-	-	-
MA_27512g0010	PUB15	ACN40705.1 unknown [Picea sitchensis]	-	-	-	-	GO:0000109//nucleotide-excision repair complex;GO:0000221//vacuolar proton-transporting V-type ATPase, V1 domain;GO:0005575//cellular_component;GO:0005622//intracellular anatomical structure;GO:0005634//nucleus;GO:0005737//cytoplasm;GO:0043226//organelle;GO:0043227//membrane-bounded organelle;GO:0043229//intracellular organelle;GO:0043231//intracellular membrane-bounded organelle	GO:0003674//molecular_function;GO:0003824//catalytic activity;GO:0004842//ubiquitin-protein transferase activity;GO:0005102//signaling receptor binding;GO:0005488//binding;GO:0005515//protein binding;GO:0008270//zinc ion binding;GO:0016740//transferase activity;GO:0019787//ubiquitin-like protein transferase activity;GO:0033612//receptor serine/threonine kinase binding;GO:0046961//proton-transport…	GO:0006289//nucleotide-excision repair;GO:0006464//cellular protein modification process;GO:0006807//nitrogen compound metabolic process;GO:0008150//biological_process;GO:0008152//metabolic process;GO:0009987//cellular process;GO:0016567//protein ubiquitination;GO:0019538//protein metabolic process;GO:0032446//protein modification by small protein conjugation;GO:0036211//protein modification proc…
MA_11065g0010	ASPG2	ABK24480.1 unknown [Picea sitchensis]	-	-	-	-	-	-	-
MA_19599g0010	SH3P2	ABR16031.1 unknown [Picea sitchensis]	-	-	-	-	-	GO:0005515//protein binding	-
MA_109969g0010	RH51	KAH9312246.1 hypothetical protein KI387_027281 [Taxus chinensis]	-	-	-	-	-	-	-
MA_18539g0020	--	KAH9329366.1 hypothetical protein KI387_001474 [Taxus chinensis]	-	-	-	-	-	-	-
MA_10426081g0010	--	-	-	-	-	-	-	-	-
MA_12772g0020	RRP46	KAH9304751.1 hypothetical protein KI387_009155, partial [Taxus chinensis]	Genetic Information Processing	Folding, sorting and degradation	ko03018//RNA degradation	K12590	-	GO:0004654//polyribonucleotide nucleotidyltransferase activity	GO:0006402//mRNA catabolic process
MA_10432399g0010	XLG3	XP_011625237.1 extra-large guanine nucleotide-binding protein 3 isoform X2 [Amborella trichopoda]	-	-	-	-	-	GO:0003924//GTPase activity;GO:0019001//guanyl nucleotide binding;GO:0031683//G-protein beta/gamma-subunit complex binding	GO:0007186//G protein-coupled receptor signaling pathway
MA_10429182g0030	--	ADE77015.1 unknown [Picea sitchensis]	-	-	-	-	-	-	-
MA_10435890g0030	LAMP1	KAH7572217.1 hypothetical protein JRO89_XS04G0221600 [Xanthoceras sorbifolium]	-	-	-	-	-	-	-
MA_3402g0010	RFC1	KAH9301736.1 hypothetical protein KI387_013319, partial [Taxus chinensis]	Genetic Information Processing;Genetic Information Processing;Genetic Information Processing	Replication and repair;Replication and repair;Replication and repair	ko03420//Nucleotide excision repair;ko03030//DNA replication;ko03430//Mismatch repair	K10754;K10754;K10754	GO:0005663//DNA replication factor C complex	GO:0003689//DNA clamp loader activity;GO:0003911//DNA ligase (NAD+) activity;GO:0005524//ATP binding;GO:0016887//ATP hydrolysis activity	GO:0006260//DNA replication;GO:0006281//DNA repair;GO:0006310//DNA recombination
MA_10436897g0010	--	ADE75917.1 unknown [Picea sitchensis]	-	-	-	-	-	-	-
MA_10432239g0010	CAO	KAH9287686.1 hypothetical protein KI387_031803 [Taxus chinensis]	Metabolism;Metabolism;Metabolism	Global and overview maps;Global and overview maps;Metabolism of cofactors and vitamins	ko01100//Metabolic pathways;ko01110//Biosynthesis of secondary metabolites;ko00860//Porphyrin metabolism	K13600;K13600;K13600	GO:0005575//cellular_component;GO:0005622//intracellular anatomical structure;GO:0005737//cytoplasm;GO:0009507//chloroplast;GO:0009526//plastid envelope;GO:0009528//plastid inner membrane;GO:0009534//chloroplast thylakoid;GO:0009535//chloroplast thylakoid membrane;GO:0009536//plastid;GO:0009579//thylakoid;GO:0009706//chloroplast inner membrane;GO:0009941//chloroplast envelope;GO:0016020//membrane…	GO:0003674//molecular_function;GO:0003824//catalytic activity;GO:0004497//monooxygenase activity;GO:0005488//binding;GO:0005506//iron ion binding;GO:0010277//chlorophyllide a oxygenase [overall] activity;GO:0016491//oxidoreductase activity;GO:0016701//oxidoreductase activity, acting on single donors with incorporation of molecular oxygen;GO:0016703//oxidoreductase activity, acting on single donor…	GO:0006569//tryptophan catabolic process;GO:0006725//cellular aromatic compound metabolic process;GO:0006778//porphyrin-containing compound metabolic process;GO:0006779//porphyrin-containing compound biosynthetic process;GO:0006807//nitrogen compound metabolic process;GO:0008150//biological_process;GO:0008152//metabolic process;GO:0009058//biosynthetic process;GO:0009987//cellular process;GO:0015…
MA_18137g0010	--	KAH9294344.1 hypothetical protein KI387_040452, partial [Taxus chinensis]	-	-	-	-	-	-	GO:0009733//response to auxin
MA_10429889g0010	--	ABK26859.1 unknown [Picea sitchensis]	-	-	-	-	-	-	-
MA_18749g0010	--	KAH9306605.1 hypothetical protein KI387_011009, partial [Taxus chinensis]	-	-	-	-	-	-	-
MA_10436884g0010	L2HGDH	KAH9315144.1 hypothetical protein KI387_023771, partial [Taxus chinensis]	Metabolism;Metabolism	Global and overview maps;Carbohydrate metabolism	ko01100//Metabolic pathways;ko00650//Butanoate metabolism	K00109;K00109	GO:0005575//cellular_component;GO:0005622//intracellular anatomical structure;GO:0005737//cytoplasm;GO:0005739//mitochondrion;GO:0043226//organelle;GO:0043227//membrane-bounded organelle;GO:0043229//intracellular organelle;GO:0043231//intracellular membrane-bounded organelle	GO:0000166//nucleotide binding;GO:0003674//molecular_function;GO:0003824//catalytic activity;GO:0003973//(S)-2-hydroxy-acid oxidase activity;GO:0005488//binding;GO:0016491//oxidoreductase activity;GO:0016614//oxidoreductase activity, acting on CH-OH group of donors;GO:0016647//oxidoreductase activity, acting on the CH-NH group of donors, oxygen as acceptor;GO:0016899//oxidoreductase activity, act…	GO:0008150//biological_process;GO:0008152//metabolic process
MA_22189g0010	--	-	-	-	-	-	-	-	-
MA_10428563g0010	--	KAH9323541.1 hypothetical protein KI387_018180 [Taxus chinensis]	-	-	-	-	-	-	-
MA_130948g0020	AP2	ABR16615.1 unknown [Picea sitchensis]	-	-	-	-	-	GO:0003700//DNA-binding transcription factor activity	GO:0006355//regulation of transcription, DNA-templated
MA_10279g0010	--	KAF6150392.1 hypothetical protein GIB67_034091 [Kingdonia uniflora]	-	-	-	-	GO:0005575//cellular_component;GO:0005886//plasma membrane;GO:0016020//membrane;GO:0016021//integral component of membrane;GO:0031224//intrinsic component of membrane;GO:0071944//cell periphery	GO:0000166//nucleotide binding;GO:0003674//molecular_function;GO:0003824//catalytic activity;GO:0004672//protein kinase activity;GO:0005488//binding;GO:0005515//protein binding;GO:0005524//ATP binding;GO:0016301//kinase activity;GO:0016740//transferase activity;GO:0016772//transferase activity, transferring phosphorus-containing groups;GO:0016773//phosphotransferase activity, alcohol group as acc…	GO:0006464//cellular protein modification process;GO:0006468//protein phosphorylation;GO:0006793//phosphorus metabolic process;GO:0006796//phosphate-containing compound metabolic process;GO:0006807//nitrogen compound metabolic process;GO:0008150//biological_process;GO:0008152//metabolic process;GO:0009832//plant-type cell wall biogenesis;GO:0009834//plant-type secondary cell wall biogenesis;GO:00…
MA_61467g0010	--	KAH9316902.1 hypothetical protein KI387_018671, partial [Taxus chinensis]	-	-	-	-	-	-	-
MA_10436541g0010	--	XP_034687098.1 uncharacterized protein LOC117915608 [Vitis riparia]	-	-	-	-	-	GO:0046983//protein dimerization activity	-
MA_7868g0020	--	ADM76653.1 extensin-like protein [Picea sitchensis]	-	-	-	-	-	-	-
MA_102199g0010	LHY	ABK24838.1 unknown [Picea sitchensis]	Organismal Systems	Environmental adaptation	ko04712//Circadian rhythm - plant	K12133	GO:0005575//cellular_component;GO:0005622//intracellular anatomical structure;GO:0005634//nucleus;GO:0043226//organelle;GO:0043227//membrane-bounded organelle;GO:0043229//intracellular organelle;GO:0043231//intracellular membrane-bounded organelle	GO:0003674//molecular_function;GO:0003676//nucleic acid binding;GO:0003677//DNA binding;GO:0003700//DNA-binding transcription factor activity;GO:0005488//binding;GO:0097159//organic cyclic compound binding;GO:0140110//transcription regulator activity;GO:1901363//heterocyclic compound binding	GO:0001101//response to acid chemical;GO:0006139//nucleobase-containing compound metabolic process;GO:0006351//transcription, DNA-templated;GO:0006355//regulation of transcription, DNA-templated;GO:0006725//cellular aromatic compound metabolic process;GO:0006807//nitrogen compound metabolic process;GO:0006950//response to stress;GO:0006970//response to osmotic stress;GO:0007275//multicellular org…
MA_103698g0030	PCMP-H32	KAH9314353.1 hypothetical protein KI387_022980 [Taxus chinensis]	-	-	-	-	GO:0005575//cellular_component;GO:0005622//intracellular anatomical structure;GO:0005737//cytoplasm;GO:0005739//mitochondrion;GO:0043226//organelle;GO:0043227//membrane-bounded organelle;GO:0043229//intracellular organelle;GO:0043231//intracellular membrane-bounded organelle	GO:0003674//molecular_function;GO:0003676//nucleic acid binding;GO:0003723//RNA binding;GO:0003824//catalytic activity;GO:0004518//nuclease activity;GO:0004519//endonuclease activity;GO:0005488//binding;GO:0008270//zinc ion binding;GO:0016787//hydrolase activity;GO:0016788//hydrolase activity, acting on ester bonds;GO:0043167//ion binding;GO:0043169//cation binding;GO:0046872//metal ion binding;G…	GO:0000959//mitochondrial RNA metabolic process;GO:0006139//nucleobase-containing compound metabolic process;GO:0006725//cellular aromatic compound metabolic process;GO:0006807//nitrogen compound metabolic process;GO:0008150//biological_process;GO:0008152//metabolic process;GO:0009451//RNA modification;GO:0009987//cellular process;GO:0016070//RNA metabolic process;GO:0016071//mRNA metabolic proce…
MA_80435g0010	--	-	-	-	-	-	-	-	-
MA_10425991g0010	NAP1	KAH9315391.1 hypothetical protein KI387_024018, partial [Taxus chinensis]	-	-	-	-	-	-	-
MA_86325g0010	PI4KB1	KAH9311814.1 hypothetical protein KI387_026849, partial [Taxus chinensis]	Metabolism;Metabolism;Environmental Information Processing	Global and overview maps;Carbohydrate metabolism;Signal transduction	ko01100//Metabolic pathways;ko00562//Inositol phosphate metabolism;ko04070//Phosphatidylinositol signaling system	K19801;K19801;K19801	GO:0005575//cellular_component;GO:0005622//intracellular anatomical structure;GO:0005634//nucleus;GO:0005737//cytoplasm;GO:0005794//Golgi apparatus;GO:0005829//cytosol;GO:0005886//plasma membrane;GO:0012505//endomembrane system;GO:0012506//vesicle membrane;GO:0016020//membrane;GO:0030659//cytoplasmic vesicle membrane;GO:0031090//organelle membrane;GO:0031410//cytoplasmic vesicle;GO:0031982//vesic…	GO:0003674//molecular_function;GO:0003824//catalytic activity;GO:0004430//1-phosphatidylinositol 4-kinase activity;GO:0005488//binding;GO:0005515//protein binding;GO:0016301//kinase activity;GO:0016740//transferase activity;GO:0016772//transferase activity, transferring phosphorus-containing groups;GO:0016773//phosphotransferase activity, alcohol group as acceptor;GO:0019899//enzyme binding;GO:00…	GO:0000003//reproduction;GO:0000902//cell morphogenesis;GO:0000904//cell morphogenesis involved in differentiation;GO:0003006//developmental process involved in reproduction;GO:0006629//lipid metabolic process;GO:0006644//phospholipid metabolic process;GO:0006650//glycerophospholipid metabolic process;GO:0006793//phosphorus metabolic process;GO:0006796//phosphate-containing compound metabolic pro…
MA_19634g0010	DPBF3	KAH9295146.1 hypothetical protein KI387_038734, partial [Taxus chinensis]	Environmental Information Processing	Signal transduction	ko04075//Plant hormone signal transduction	K14432	-	GO:0003677//DNA binding;GO:0003700//DNA-binding transcription factor activity;GO:0008818//cobalamin 5'-phosphate synthase activity;GO:0051073//adenosylcobinamide-GDP ribazoletransferase activity	GO:0006355//regulation of transcription, DNA-templated;GO:0009236//cobalamin biosynthetic process
MA_10428617g0010	--	KAH9319411.1 hypothetical protein KI387_021180, partial [Taxus chinensis]	-	-	-	-	GO:0005737//cytoplasm	GO:0000166//nucleotide binding;GO:0005515//protein binding;GO:0005524//ATP binding;GO:0016879//ligase activity, forming carbon-nitrogen bonds	GO:0008033//tRNA processing
MA_10341363g0010	--	KUM46277.1 hypothetical protein ABT39_MTgene1783 [Picea glauca]	-	-	-	-	-	-	-
MA_10432360g0020	NIA2	OMO72849.1 hypothetical protein CCACVL1_17557 [Corchorus capsularis]	Metabolism;Metabolism	Global and overview maps;Energy metabolism	ko01100//Metabolic pathways;ko00910//Nitrogen metabolism	K10534;K10534	-	GO:0009055//electron transfer activity;GO:0016002//sulfite reductase activity;GO:0016491//oxidoreductase activity;GO:0016655//oxidoreductase activity, acting on NAD(P)H, quinone or similar compound as acceptor;GO:0030151//molybdenum ion binding	GO:0006790//sulfur compound metabolic process;GO:0006814//sodium ion transport;GO:0010124//phenylacetate catabolic process
MA_10431408g0010	At5g55950	ADE77531.1 unknown [Picea sitchensis]	-	-	-	-	GO:0005575//cellular_component;GO:0016020//membrane;GO:0016021//integral component of membrane;GO:0031224//intrinsic component of membrane	-	GO:0006810//transport;GO:0008150//biological_process;GO:0008643//carbohydrate transport;GO:0051179//localization;GO:0051234//establishment of localization;GO:0071702//organic substance transport
MA_79g0010	SRP-54C	KAH9332011.1 hypothetical protein KI387_004119, partial [Taxus chinensis]	Genetic Information Processing	Folding, sorting and degradation	ko03060//Protein export	K03106	GO:0005786//signal recognition particle, endoplasmic reticulum targeting;GO:0048500//signal recognition particle;GO:0048501//signal recognition particle, plasma membrane targeting	GO:0003924//GTPase activity;GO:0005048//signal sequence binding;GO:0005525//GTP binding;GO:0008312//7S RNA binding	GO:0006614//SRP-dependent cotranslational protein targeting to membrane;GO:0006617//SRP-dependent cotranslational protein targeting to membrane, signal sequence recognition;GO:0009306//protein secretion
MA_70960g0010	--	KAH9295673.1 hypothetical protein KI387_039261, partial [Taxus chinensis]	-	-	-	-	-	-	-
MA_13396g0010	UBQ9	OAE35977.1 hypothetical protein AXG93_93s1160 [Marchantia polymorpha subsp. ruderalis] [Marchantia polymorpha]	Genetic Information Processing	Folding, sorting and degradation	ko04120//Ubiquitin mediated proteolysis	K08770	GO:0005575//cellular_component;GO:0005622//intracellular anatomical structure;GO:0005634//nucleus;GO:0005737//cytoplasm;GO:0005773//vacuole;GO:0043226//organelle;GO:0043227//membrane-bounded organelle;GO:0043229//intracellular organelle;GO:0043231//intracellular membrane-bounded organelle	GO:0005515//protein binding	GO:0006289//nucleotide-excision repair;GO:0006508//proteolysis;GO:0006511//ubiquitin-dependent protein catabolic process;GO:0006807//nitrogen compound metabolic process;GO:0008150//biological_process;GO:0008152//metabolic process;GO:0009056//catabolic process;GO:0009057//macromolecule catabolic process;GO:0009314//response to radiation;GO:0009411//response to UV;GO:0009416//response to light stim…
MA_40046g0020	SR34	ACN40249.1 unknown [Picea sitchensis]	Genetic Information Processing	Transcription	ko03040//Spliceosome	K12890	GO:0005737//cytoplasm	GO:0003676//nucleic acid binding;GO:0003677//DNA binding;GO:0016151//nickel cation binding	GO:0008380//RNA splicing;GO:0010045//response to nickel cation
MA_47820g0010	MED26B	XP_031473173.1 probable mediator of RNA polymerase II transcription subunit 26b [Nymphaea colorata]	-	-	-	-	GO:0005634//nucleus	GO:0003711//transcription elongation regulator activity	-
MA_10427947g0020	AAC3	ABK24587.1 unknown [Picea sitchensis]	-	-	-	-	-	-	-
MA_4963g0010	--	-	-	-	-	-	-	-	-
MA_10426704g0010	NAC086	KAH9316408.1 hypothetical protein KI387_025035 [Taxus chinensis]	-	-	-	-	GO:0042651//thylakoid membrane	GO:0003677//DNA binding	GO:0006355//regulation of transcription, DNA-templated
MA_10434178g0010	--	KAH9317645.1 hypothetical protein KI387_019414 [Taxus chinensis]	-	-	-	-	GO:0005575//cellular_component;GO:0005622//intracellular anatomical structure;GO:0005634//nucleus;GO:0005730//nucleolus;GO:0005737//cytoplasm;GO:0031974//membrane-enclosed lumen;GO:0031981//nuclear lumen;GO:0043226//organelle;GO:0043227//membrane-bounded organelle;GO:0043228//non-membrane-bounded organelle;GO:0043229//intracellular organelle;GO:0043231//intracellular membrane-bounded organelle;GO…	GO:0000166//nucleotide binding;GO:0003674//molecular_function;GO:0003676//nucleic acid binding;GO:0003723//RNA binding;GO:0003724//RNA helicase activity;GO:0003824//catalytic activity;GO:0004386//helicase activity;GO:0005488//binding;GO:0005524//ATP binding;GO:0008186//ATP-dependent activity, acting on RNA;GO:0016462//pyrophosphatase activity;GO:0016787//hydrolase activity;GO:0016817//hydrolase a…	GO:0000184//nuclear-transcribed mRNA catabolic process, nonsense-mediated decay;GO:0000956//nuclear-transcribed mRNA catabolic process;GO:0006139//nucleobase-containing compound metabolic process;GO:0006364//rRNA processing;GO:0006396//RNA processing;GO:0006401//RNA catabolic process;GO:0006402//mRNA catabolic process;GO:0006725//cellular aromatic compound metabolic process;GO:0006807//nitrogen c…
MA_31176g0010	EAF1A	KAH9312154.1 hypothetical protein KI387_027189, partial [Taxus chinensis]	-	-	-	-	GO:0000123//histone acetyltransferase complex;GO:0000228//nuclear chromosome;GO:0000785//chromatin;GO:0000812//Swr1 complex;GO:0005575//cellular_component;GO:0005622//intracellular anatomical structure;GO:0005634//nucleus;GO:0005654//nucleoplasm;GO:0005694//chromosome;GO:0016604//nuclear body;GO:0016607//nuclear speck;GO:0031248//protein acetyltransferase complex;GO:0031974//membrane-enclosed lum…	GO:0000166//nucleotide binding;GO:0003674//molecular_function;GO:0003676//nucleic acid binding;GO:0003677//DNA binding;GO:0003682//chromatin binding;GO:0003823//antigen binding;GO:0003824//catalytic activity;GO:0004386//helicase activity;GO:0005488//binding;GO:0005515//protein binding;GO:0005524//ATP binding;GO:0016462//pyrophosphatase activity;GO:0016787//hydrolase activity;GO:0016817//hydrolase…	GO:0006325//chromatin organization;GO:0006464//cellular protein modification process;GO:0006473//protein acetylation;GO:0006475//internal protein amino acid acetylation;GO:0006807//nitrogen compound metabolic process;GO:0006996//organelle organization;GO:0008150//biological_process;GO:0008152//metabolic process;GO:0009987//cellular process;GO:0016043//cellular component organization;GO:0016570//h…
MA_140585g0010	SEC15B	KAH9305644.1 hypothetical protein KI387_010048 [Taxus chinensis]	-	-	-	-	GO:0000145//exocyst;GO:0005575//cellular_component;GO:0005622//intracellular anatomical structure;GO:0005737//cytoplasm;GO:0005829//cytosol;GO:0005938//cell cortex;GO:0032991//protein-containing complex;GO:0071944//cell periphery;GO:0099023//vesicle tethering complex;GO:0099568//cytoplasmic region	GO:0004163//diphosphomevalonate decarboxylase activity	GO:0000003//reproduction;GO:0000902//cell morphogenesis;GO:0000904//cell morphogenesis involved in differentiation;GO:0003006//developmental process involved in reproduction;GO:0006810//transport;GO:0006887//exocytosis;GO:0006904//vesicle docking involved in exocytosis;GO:0007154//cell communication;GO:0008037//cell recognition;GO:0008150//biological_process;GO:0009653//anatomical structure morph…
MA_93868g0020	--	KAH9288550.1 hypothetical protein KI387_032667, partial [Taxus chinensis]	-	-	-	-	-	-	-
MA_93868g0010	GA19757	KAH9301909.1 hypothetical protein KI387_013492, partial [Taxus chinensis]	Metabolism;Metabolism	Global and overview maps;Glycan biosynthesis and metabolism	ko01100//Metabolic pathways;ko00563//Glycosylphosphatidylinositol (GPI)-anchor biosynthesis	K07542;K07542	GO:0005575//cellular_component;GO:0005622//intracellular anatomical structure;GO:0005737//cytoplasm;GO:0005739//mitochondrion;GO:0005783//endoplasmic reticulum;GO:0005789//endoplasmic reticulum membrane;GO:0012505//endomembrane system;GO:0016020//membrane;GO:0016021//integral component of membrane;GO:0030176//integral component of endoplasmic reticulum membrane;GO:0031224//intrinsic component of …	GO:0000009//alpha-1,6-mannosyltransferase activity;GO:0000030//mannosyltransferase activity;GO:0003674//molecular_function;GO:0003824//catalytic activity;GO:0004376//glycolipid mannosyltransferase activity;GO:0016740//transferase activity;GO:0016757//glycosyltransferase activity;GO:0016758//hexosyltransferase activity	GO:0001654//eye development;GO:0001745//compound eye morphogenesis;GO:0001751//compound eye photoreceptor cell differentiation;GO:0001754//eye photoreceptor cell differentiation;GO:0006464//cellular protein modification process;GO:0006497//protein lipidation;GO:0006505//GPI anchor metabolic process;GO:0006506//GPI anchor biosynthetic process;GO:0006629//lipid metabolic process;GO:0006643//membran…
MA_66182g0010	--	-	-	-	-	-	-	-	-
MA_18795g0020	ASP1	ABK24301.1 unknown [Picea sitchensis]	Metabolism;Metabolism;Metabolism;Metabolism;Metabolism;Metabolism;Metabolism;Metabolism;Metabolism;Metabolism;Metabolism;Metabolism;Metabolism;Metabolism;Metabolism	Global and overview maps;Global and overview maps;Global and overview maps;Global and overview maps;Amino acid metabolism;Energy metabolism;Amino acid metabolism;Amino acid metabolism;Amino acid metabolism;Amino acid metabolism;Global and overview maps;Amino acid metabolism;Amino acid metabolism;Biosynthesis of other secondary metabolites;Biosynthesis of other secondary metabolites	ko01100//Metabolic pathways;ko01110//Biosynthesis of secondary metabolites;ko01230//Biosynthesis of amino acids;ko01200//Carbon metabolism;ko00270//Cysteine and methionine metabolism;ko00710//Carbon fixation in photosynthetic organisms;ko00250//Alanine, aspartate and glutamate metabolism;ko00350//Tyrosine metabolism;ko00400//Phenylalanine, tyrosine and tryptophan biosynthesis;ko00330//Arginine an…	K14455;K14455;K14455;K14455;K14455;K14455;K14455;K14455;K14455;K14455;K14455;K14455;K14455;K14455;K14455	-	GO:0030170//pyridoxal phosphate binding	GO:0009058//biosynthetic process
MA_96420g0010	--	-	-	-	-	-	-	-	-
MA_681053g0010	MED15A	ABK26292.1 unknown [Picea sitchensis]	-	-	-	-	-	GO:0003711//transcription elongation regulator activity;GO:0003712//transcription coregulator activity	GO:0006355//regulation of transcription, DNA-templated
MA_10356500g0020	--	KUM49564.1 hypothetical protein ABT39_MTgene2789 [Picea glauca]	-	-	-	-	-	-	-
MA_10148174g0010	ASPG2	ABR16474.1 unknown [Picea sitchensis]	-	-	-	-	GO:0005575//cellular_component;GO:0005576//extracellular region	GO:0003674//molecular_function;GO:0003824//catalytic activity;GO:0004175//endopeptidase activity;GO:0004190//aspartic-type endopeptidase activity;GO:0008233//peptidase activity;GO:0016787//hydrolase activity;GO:0070001//aspartic-type peptidase activity;GO:0140096//catalytic activity, acting on a protein	GO:0006508//proteolysis;GO:0006807//nitrogen compound metabolic process;GO:0008150//biological_process;GO:0008152//metabolic process;GO:0019538//protein metabolic process;GO:0043170//macromolecule metabolic process;GO:0044238//primary metabolic process;GO:0071704//organic substance metabolic process;GO:1901564//organonitrogen compound metabolic process
MA_10430768g0030	ISY1	POF20805.1 pre-mrna-splicing factor isy1 like [Quercus suber]	Genetic Information Processing	Transcription	ko03040//Spliceosome	K12870	-	-	GO:0000350//generation of catalytic spliceosome for second transesterification step
MA_37764g0020	--	KAH9308981.1 hypothetical protein KI387_036892 [Taxus chinensis]	-	-	-	-	-	-	-
MA_18665g0010	TOM5	ABK20900.1 unknown [Picea sitchensis]	-	-	-	-	GO:0044284//mitochondrial crista junction;GO:0061617//MICOS complex	-	GO:0042407//cristae formation
MA_10432892g0010	--	ABK25882.1 unknown [Picea sitchensis]	-	-	-	-	-	-	-
MA_10426178g0010	CRLK1	ABR16392.1 unknown [Picea sitchensis]	-	-	-	-	GO:0005575//cellular_component;GO:0005886//plasma membrane;GO:0016020//membrane;GO:0016021//integral component of membrane;GO:0031224//intrinsic component of membrane;GO:0071944//cell periphery	GO:0000166//nucleotide binding;GO:0003674//molecular_function;GO:0003824//catalytic activity;GO:0004672//protein kinase activity;GO:0004674//protein serine/threonine kinase activity;GO:0005488//binding;GO:0005524//ATP binding;GO:0016301//kinase activity;GO:0016740//transferase activity;GO:0016772//transferase activity, transferring phosphorus-containing groups;GO:0016773//phosphotransferase activ…	GO:0006464//cellular protein modification process;GO:0006468//protein phosphorylation;GO:0006793//phosphorus metabolic process;GO:0006796//phosphate-containing compound metabolic process;GO:0006807//nitrogen compound metabolic process;GO:0008150//biological_process;GO:0008152//metabolic process;GO:0009987//cellular process;GO:0016310//phosphorylation;GO:0019538//protein metabolic process;GO:00362…
MA_2208g0010	--	XP_010271558.1 PREDICTED: uncharacterized protein LOC104607588 [Nelumbo nucifera]	-	-	-	-	GO:0030117//membrane coat	GO:0005515//protein binding	GO:0006886//intracellular protein transport;GO:0016192//vesicle-mediated transport
MA_36510g0020	--	-	-	-	-	-	GO:0005737//cytoplasm;GO:0033179//proton-transporting V-type ATPase, V0 domain	GO:0003674//molecular_function;GO:0004831//tyrosine-tRNA ligase activity;GO:0015078//proton transmembrane transporter activity	GO:0006437//tyrosyl-tRNA aminoacylation;GO:0033103//protein secretion by the type VI secretion system;GO:1902600//proton transmembrane transport
MA_21647g0010	RPS21C	ABK20945.1 unknown [Picea sitchensis]	Genetic Information Processing	Translation	ko03010//Ribosome	K02971	GO:0005575//cellular_component;GO:0005622//intracellular anatomical structure;GO:0005634//nucleus;GO:0005737//cytoplasm;GO:0005829//cytosol;GO:0005840//ribosome;GO:0015935//small ribosomal subunit;GO:0022626//cytosolic ribosome;GO:0022627//cytosolic small ribosomal subunit;GO:0032991//protein-containing complex;GO:0043226//organelle;GO:0043227//membrane-bounded organelle;GO:0043228//non-membrane-…	GO:0003674//molecular_function;GO:0003735//structural constituent of ribosome;GO:0005198//structural molecule activity	GO:0000447//endonucleolytic cleavage in ITS1 to separate SSU-rRNA from 5.8S rRNA and LSU-rRNA from tricistronic rRNA transcript (SSU-rRNA, 5.8S rRNA, LSU-rRNA);GO:0000460//maturation of 5.8S rRNA;GO:0000461//endonucleolytic cleavage to generate mature 3'-end of SSU-rRNA from (SSU-rRNA, 5.8S rRNA, LSU-rRNA);GO:0000462//maturation of SSU-rRNA from tricistronic rRNA transcript (SSU-rRNA, 5.8S rRNA, …
MA_10433317g0020	SUD1	XP_010263476.1 PREDICTED: probable E3 ubiquitin ligase SUD1 isoform X1 [Nelumbo nucifera]	Genetic Information Processing	Folding, sorting and degradation	ko04141//Protein processing in endoplasmic reticulum	K10661	-	-	-
MA_40906g0010	--	ADE77649.1 unknown [Picea sitchensis]	-	-	-	-	-	-	-
MA_10426924g0010	ABCC4	KAH9298011.1 hypothetical protein KI387_029693, partial [Taxus chinensis]	Environmental Information Processing	Membrane transport	ko02010//ABC transporters	K05666	GO:0005575//cellular_component;GO:0005887//integral component of plasma membrane;GO:0009898//cytoplasmic side of plasma membrane;GO:0043190//ATP-binding cassette (ABC) transporter complex;GO:0055051//ATP-binding cassette (ABC) transporter complex, integrated substrate binding;GO:0055052//ATP-binding cassette (ABC) transporter complex, substrate-binding subunit-containing	GO:0005260//intracellularly ATP-gated chloride channel activity;GO:0005319//lipid transporter activity;GO:0005524//ATP binding;GO:0015221//lipopolysaccharide transmembrane transporter activity;GO:0015412//ABC-type molybdate transporter activity;GO:0015413//ABC-type nickel transporter activity;GO:0015414//ABC-type nitrate transporter activity;GO:0015415//ATPase-coupled phosphate ion transmembrane …	GO:0000910//cytokinesis;GO:0006810//transport;GO:0006817//phosphate ion transport;GO:0006824//cobalt ion transport;GO:0006855//xenobiotic transmembrane transport;GO:0006869//lipid transport;GO:0008150//biological_process;GO:0008272//sulfate transport;GO:0015675//nickel cation transport;GO:0015689//molybdate ion transport;GO:0015706//nitrate transport;GO:0015716//organic phosphonate transport;GO:0…
MA_10433128g0010	--	-	-	-	-	-	-	-	-
MA_17694g0010	spp27	KAA8547227.1 hypothetical protein F0562_003909 [Nyssa sinensis]	-	-	-	-	-	GO:0005515//protein binding	-
MA_72695g0010	At3g61590	ADE77386.1 unknown [Picea sitchensis]	-	-	-	-	-	GO:0005515//protein binding	-
MA_32712g0010	STY46	ACN40743.1 unknown [Picea sitchensis]	-	-	-	-	GO:0005575//cellular_component;GO:0005622//intracellular anatomical structure;GO:0005737//cytoplasm;GO:0016020//membrane;GO:0016021//integral component of membrane;GO:0031224//intrinsic component of membrane	GO:0000166//nucleotide binding;GO:0003674//molecular_function;GO:0003824//catalytic activity;GO:0004672//protein kinase activity;GO:0004674//protein serine/threonine kinase activity;GO:0005488//binding;GO:0005524//ATP binding;GO:0016301//kinase activity;GO:0016740//transferase activity;GO:0016772//transferase activity, transferring phosphorus-containing groups;GO:0016773//phosphotransferase activ…	GO:0006139//nucleobase-containing compound metabolic process;GO:0006464//cellular protein modification process;GO:0006468//protein phosphorylation;GO:0006725//cellular aromatic compound metabolic process;GO:0006753//nucleoside phosphate metabolic process;GO:0006793//phosphorus metabolic process;GO:0006796//phosphate-containing compound metabolic process;GO:0006807//nitrogen compound metabolic pro…
MA_17400g0010	--	-	-	-	-	-	-	-	-
MA_10002g0020	RMD5	ADE77253.1 unknown [Picea sitchensis]	-	-	-	-	GO:0005575//cellular_component;GO:0005622//intracellular anatomical structure;GO:0005634//nucleus;GO:0005737//cytoplasm;GO:0032991//protein-containing complex;GO:0034657//GID complex;GO:0043226//organelle;GO:0043227//membrane-bounded organelle;GO:0043229//intracellular organelle;GO:0043231//intracellular membrane-bounded organelle	GO:0003674//molecular_function;GO:0005198//structural molecule activity;GO:0005488//binding;GO:0043167//ion binding;GO:0043169//cation binding;GO:0046872//metal ion binding	GO:0006464//cellular protein modification process;GO:0006508//proteolysis;GO:0006511//ubiquitin-dependent protein catabolic process;GO:0006807//nitrogen compound metabolic process;GO:0008150//biological_process;GO:0008152//metabolic process;GO:0009056//catabolic process;GO:0009057//macromolecule catabolic process;GO:0009987//cellular process;GO:0010498//proteasomal protein catabolic process;GO:00…
MA_17938g0010	--	KAH9320681.1 hypothetical protein KI387_015320, partial [Taxus chinensis]	-	-	-	-	-	-	-
MA_26441g0010	NRPE7	AJA90783.1 DNA-directed RNA polymerase IV seventh largest subunit [Pinus canariensis]	Genetic Information Processing	Transcription	ko03020//RNA polymerase	K16253	-	-	GO:0006351//transcription, DNA-templated
MA_10314806g0010	--	KAH9296658.1 hypothetical protein KI387_044238 [Taxus chinensis]	-	-	-	-	-	GO:0046983//protein dimerization activity	-
MA_11929g0010	--	-	-	-	-	-	-	-	-
MA_113402g0010	VIII-A	PTQ43628.1 hypothetical protein MARPO_0024s0124 [Marchantia polymorpha]	-	-	-	-	GO:0001891//phagocytic cup;GO:0001931//uropod;GO:0005575//cellular_component;GO:0005622//intracellular anatomical structure;GO:0005737//cytoplasm;GO:0005826//actomyosin contractile ring;GO:0005829//cytosol;GO:0005856//cytoskeleton;GO:0005886//plasma membrane;GO:0005938//cell cortex;GO:0015629//actin cytoskeleton;GO:0016020//membrane;GO:0016459//myosin complex;GO:0016460//myosin II complex;GO:0030…	GO:0000146//microfilament motor activity;GO:0000166//nucleotide binding;GO:0003674//molecular_function;GO:0003774//cytoskeletal motor activity;GO:0003777//microtubule motor activity;GO:0003779//actin binding;GO:0003824//catalytic activity;GO:0005488//binding;GO:0005515//protein binding;GO:0005516//calmodulin binding;GO:0005524//ATP binding;GO:0008017//microtubule binding;GO:0008092//cytoskeletal …	GO:0000278//mitotic cell cycle;GO:0000281//mitotic cytokinesis;GO:0000302//response to reactive oxygen species;GO:0000910//cytokinesis;GO:0006928//movement of cell or subcellular component;GO:0006935//chemotaxis;GO:0006950//response to stress;GO:0006970//response to osmotic stress;GO:0006971//hypotonic response;GO:0006979//response to oxidative stress;GO:0006996//organelle organization;GO:0007010…
MA_9564g0010	TOC34	ACN40681.1 unknown [Picea sitchensis]	-	-	-	-	GO:0005737//cytoplasm	GO:0003924//GTPase activity;GO:0005525//GTP binding;GO:0019843//rRNA binding;GO:0043022//ribosome binding;GO:0051539//4 iron, 4 sulfur cluster binding	GO:0006400//tRNA modification;GO:0006412//translation;GO:0042254//ribosome biogenesis
MA_63095g0010	SGS3	ACA04884.1 suppressor of gene silencing 3 protein, partial [Picea abies]	-	-	-	-	-	-	GO:0031047//gene silencing by RNA
MA_78200g0010	At5g61530	KAG1354401.1 putative Rho GTPase-activating protein [Cocos nucifera]	-	-	-	-	GO:0005575//cellular_component;GO:0005622//intracellular anatomical structure;GO:0005737//cytoplasm	GO:0003674//molecular_function;GO:0005096//GTPase activator activity;GO:0008047//enzyme activator activity;GO:0030234//enzyme regulator activity;GO:0030695//GTPase regulator activity;GO:0060589//nucleoside-triphosphatase regulator activity;GO:0098772//molecular function regulator	GO:0007154//cell communication;GO:0007165//signal transduction;GO:0008150//biological_process;GO:0009987//cellular process;GO:0023052//signaling;GO:0043085//positive regulation of catalytic activity;GO:0043087//regulation of GTPase activity;GO:0043547//positive regulation of GTPase activity;GO:0044093//positive regulation of molecular function;GO:0050789//regulation of biological process;GO:00507…
MA_94904g0010	--	-	-	-	-	-	-	-	-
MA_76732g0010	--	XP_043690980.1 uncharacterized protein LOC122641755 isoform X4 [Telopea speciosissima]	-	-	-	-	-	-	-
MA_111462g0010	--	-	-	-	-	-	-	-	-
MA_10432528g0010	ARF4	CAX63133.1 ARF-L1 protein [Ginkgo biloba]	-	-	-	-	GO:0005575//cellular_component;GO:0005622//intracellular anatomical structure;GO:0005634//nucleus;GO:0043226//organelle;GO:0043227//membrane-bounded organelle;GO:0043229//intracellular organelle;GO:0043231//intracellular membrane-bounded organelle	GO:0003674//molecular_function;GO:0003676//nucleic acid binding;GO:0003677//DNA binding;GO:0003700//DNA-binding transcription factor activity;GO:0005488//binding;GO:0097159//organic cyclic compound binding;GO:0140110//transcription regulator activity;GO:1901363//heterocyclic compound binding	GO:0001708//cell fate specification;GO:0006139//nucleobase-containing compound metabolic process;GO:0006351//transcription, DNA-templated;GO:0006355//regulation of transcription, DNA-templated;GO:0006725//cellular aromatic compound metabolic process;GO:0006807//nitrogen compound metabolic process;GO:0007154//cell communication;GO:0007165//signal transduction;GO:0007275//multicellular organism dev…
MA_76431g0010	--	-	-	-	-	-	GO:0005634//nucleus	GO:0003700//DNA-binding transcription factor activity;GO:0047200//tetrahydrodipicolinate N-acetyltransferase activity	GO:0006355//regulation of transcription, DNA-templated;GO:0080009//mRNA methylation
MA_10429426g0010	Cacybp	ABK21098.1 unknown [Picea sitchensis]	-	-	-	-	-	GO:0046872//metal ion binding	GO:0030001//metal ion transport
MA_122218g0010	ARF19	KAH9307645.1 hypothetical protein KI387_035556, partial [Taxus chinensis]	Environmental Information Processing	Signal transduction	ko04075//Plant hormone signal transduction	K14486	GO:0005575//cellular_component;GO:0005622//intracellular anatomical structure;GO:0005634//nucleus;GO:0043226//organelle;GO:0043227//membrane-bounded organelle;GO:0043229//intracellular organelle;GO:0043231//intracellular membrane-bounded organelle	GO:0000981//DNA-binding transcription factor activity, RNA polymerase II-specific;GO:0003674//molecular_function;GO:0003676//nucleic acid binding;GO:0003677//DNA binding;GO:0003700//DNA-binding transcription factor activity;GO:0005488//binding;GO:0005515//protein binding;GO:0008270//zinc ion binding;GO:0043565//sequence-specific DNA binding;GO:0046983//protein dimerization activity;GO:0097159//or…	GO:0006139//nucleobase-containing compound metabolic process;GO:0006351//transcription, DNA-templated;GO:0006355//regulation of transcription, DNA-templated;GO:0006725//cellular aromatic compound metabolic process;GO:0006807//nitrogen compound metabolic process;GO:0007154//cell communication;GO:0007165//signal transduction;GO:0007275//multicellular organism development;GO:0008150//biological_proc…
MA_10428197g0020	CPK16	KAF3586668.1 hypothetical protein F2Q69_00027083 [Brassica cretica]	Organismal Systems	Environmental adaptation	ko04626//Plant-pathogen interaction	K13412	GO:0005575//cellular_component;GO:0005622//intracellular anatomical structure;GO:0005634//nucleus;GO:0005737//cytoplasm;GO:0005886//plasma membrane;GO:0016020//membrane;GO:0043226//organelle;GO:0043227//membrane-bounded organelle;GO:0043229//intracellular organelle;GO:0043231//intracellular membrane-bounded organelle;GO:0071944//cell periphery	GO:0000166//nucleotide binding;GO:0003674//molecular_function;GO:0003824//catalytic activity;GO:0004672//protein kinase activity;GO:0004674//protein serine/threonine kinase activity;GO:0004683//calmodulin-dependent protein kinase activity;GO:0005488//binding;GO:0005509//calcium ion binding;GO:0005515//protein binding;GO:0005516//calmodulin binding;GO:0005524//ATP binding;GO:0009931//calcium-depen…	GO:0001101//response to acid chemical;GO:0006464//cellular protein modification process;GO:0006468//protein phosphorylation;GO:0006793//phosphorus metabolic process;GO:0006796//phosphate-containing compound metabolic process;GO:0006807//nitrogen compound metabolic process;GO:0007154//cell communication;GO:0007165//signal transduction;GO:0008150//biological_process;GO:0008152//metabolic process;GO…
MA_23847g0010	ERF1A	AFG46740.1 hypothetical protein 0_3648_01, partial [Pinus taeda]	-	-	-	-	-	GO:0003700//DNA-binding transcription factor activity	GO:0006355//regulation of transcription, DNA-templated
MA_19880g0010	--	-	-	-	-	-	-	-	-
MA_38487g0010	--	KAH9297740.1 hypothetical protein KI387_029422, partial [Taxus chinensis]	-	-	-	-	-	GO:0003682//chromatin binding	-
MA_20587g0010	ERD2	ABK22024.1 unknown [Picea sitchensis]	-	-	-	-	GO:0000139//Golgi membrane;GO:0005575//cellular_component;GO:0005622//intracellular anatomical structure;GO:0005737//cytoplasm;GO:0005783//endoplasmic reticulum;GO:0005789//endoplasmic reticulum membrane;GO:0005794//Golgi apparatus;GO:0012505//endomembrane system;GO:0016020//membrane;GO:0016021//integral component of membrane;GO:0031090//organelle membrane;GO:0031224//intrinsic component of membr…	GO:0003674//molecular_function;GO:0005048//signal sequence binding;GO:0005488//binding;GO:0033218//amide binding;GO:0042277//peptide binding;GO:0046923//ER retention sequence binding	GO:0002218//activation of innate immune response;GO:0002253//activation of immune response;GO:0002376//immune system process;GO:0002682//regulation of immune system process;GO:0002684//positive regulation of immune system process;GO:0006621//protein retention in ER lumen;GO:0006810//transport;GO:0007154//cell communication;GO:0007165//signal transduction;GO:0008104//protein localization;GO:000815…
MA_10428423g0010	--	KAH9320476.1 hypothetical protein KI387_015115 [Taxus chinensis]	-	-	-	-	-	GO:0003924//GTPase activity;GO:0005525//GTP binding	-
MA_10429658g0010	ALMT5	XP_015895686.2 aluminum-activated malate transporter 9-like isoform X1 [Ziziphus jujuba]	-	-	-	-	-	-	GO:0015743//malate transport
MA_10429869g0010	SAR1A	RXH80162.1 hypothetical protein DVH24_041309 [Malus domestica]	Genetic Information Processing	Folding, sorting and degradation	ko04141//Protein processing in endoplasmic reticulum	K07953	GO:0005575//cellular_component;GO:0005622//intracellular anatomical structure;GO:0005737//cytoplasm;GO:0005783//endoplasmic reticulum;GO:0005794//Golgi apparatus;GO:0005886//plasma membrane;GO:0012505//endomembrane system;GO:0016020//membrane;GO:0043226//organelle;GO:0043227//membrane-bounded organelle;GO:0043229//intracellular organelle;GO:0043231//intracellular membrane-bounded organelle;GO:007…	GO:0000166//nucleotide binding;GO:0001882//nucleoside binding;GO:0001883//purine nucleoside binding;GO:0003674//molecular_function;GO:0003924//GTPase activity;GO:0005488//binding;GO:0005525//GTP binding;GO:0017076//purine nucleotide binding;GO:0019001//guanyl nucleotide binding;GO:0031683//G-protein beta/gamma-subunit complex binding;GO:0032549//ribonucleoside binding;GO:0032550//purine ribonucle…	GO:0006810//transport;GO:0006886//intracellular protein transport;GO:0007186//G protein-coupled receptor signaling pathway;GO:0008104//protein localization;GO:0008150//biological_process;GO:0015031//protein transport;GO:0015833//peptide transport;GO:0016192//vesicle-mediated transport;GO:0033036//macromolecule localization;GO:0034613//cellular protein localization;GO:0042886//amide transport;GO:0…
MA_17694g0020	--	-	-	-	-	-	GO:0042729//DASH complex;GO:0072686//mitotic spindle	GO:0003677//DNA binding;GO:0008017//microtubule binding	GO:0000278//mitotic cell cycle
MA_42703g0010	ROPGAP7	KAH9321646.1 hypothetical protein KI387_016285 [Taxus chinensis]	-	-	-	-	-	-	GO:0007165//signal transduction
MA_8414g0010	CDKD-1	ADE77823.1 unknown [Picea sitchensis]	Genetic Information Processing;Genetic Information Processing	Replication and repair;Transcription	ko03420//Nucleotide excision repair;ko03022//Basal transcription factors	K02202;K02202	-	-	-
MA_10432026g0010	--	KAH9301507.1 hypothetical protein KI387_013090 [Taxus chinensis]	-	-	-	-	-	-	-
MA_367398g0010	CYCL	ABK21998.1 unknown [Picea sitchensis]	Metabolism;Metabolism	Global and overview maps;Energy metabolism	ko01100//Metabolic pathways;ko00190//Oxidative phosphorylation	K00413;K00413	-	GO:0009055//electron transfer activity;GO:0020037//heme binding	-
MA_173856g0010	--	KAH9301530.1 hypothetical protein KI387_013113, partial [Taxus chinensis]	-	-	-	-	-	-	-
MA_10426098g0010	--	-	-	-	-	-	-	-	-
MA_9310g0010	--	-	-	-	-	-	-	-	-
MA_10426081g0020	At4g26390	ABR18162.1 unknown [Picea sitchensis]	Metabolism;Metabolism;Metabolism;Metabolism;Metabolism;Metabolism	Global and overview maps;Global and overview maps;Global and overview maps;Global and overview maps;Carbohydrate metabolism;Carbohydrate metabolism	ko01100//Metabolic pathways;ko01110//Biosynthesis of secondary metabolites;ko01230//Biosynthesis of amino acids;ko01200//Carbon metabolism;ko00010//Glycolysis / Gluconeogenesis;ko00620//Pyruvate metabolism	K00873;K00873;K00873;K00873;K00873;K00873	GO:0005575//cellular_component;GO:0005622//intracellular anatomical structure;GO:0005737//cytoplasm	GO:0000166//nucleotide binding;GO:0000287//magnesium ion binding;GO:0003674//molecular_function;GO:0003824//catalytic activity;GO:0004743//pyruvate kinase activity;GO:0005488//binding;GO:0005524//ATP binding;GO:0016301//kinase activity;GO:0016740//transferase activity;GO:0016772//transferase activity, transferring phosphorus-containing groups;GO:0016773//phosphotransferase activity, alcohol group…	GO:0005975//carbohydrate metabolic process;GO:0006082//organic acid metabolic process;GO:0006090//pyruvate metabolic process;GO:0006091//generation of precursor metabolites and energy;GO:0006096//glycolytic process;GO:0006139//nucleobase-containing compound metabolic process;GO:0006163//purine nucleotide metabolic process;GO:0006164//purine nucleotide biosynthetic process;GO:0006165//nucleoside d…
MA_112054g0010	NAC035	KAH9332089.1 hypothetical protein KI387_004197, partial [Taxus chinensis]	-	-	-	-	-	GO:0003677//DNA binding	GO:0006355//regulation of transcription, DNA-templated
MA_68433g0010	--	-	-	-	-	-	-	-	-
MA_119334g0010	IMT1	ABK24146.1 unknown [Picea sitchensis]	Metabolism;Metabolism;Metabolism	Global and overview maps;Global and overview maps;Amino acid metabolism	ko01100//Metabolic pathways;ko01110//Biosynthesis of secondary metabolites;ko00380//Tryptophan metabolism	K22588;K22588;K22588	-	GO:0008171//O-methyltransferase activity	-
MA_19362g0010	--	KAF3782365.1 DNA-damage-repair/toleration protein [Nymphaea thermarum]	-	-	-	-	-	GO:0005515//protein binding	-
MA_51554g0010	DLO2	ABK22911.1 unknown [Picea sitchensis]	-	-	-	-	-	GO:0003674//molecular_function;GO:0003824//catalytic activity;GO:0005488//binding;GO:0016491//oxidoreductase activity;GO:0043167//ion binding;GO:0043169//cation binding;GO:0046872//metal ion binding;GO:0051213//dioxygenase activity	GO:0002229//defense response to oomycetes;GO:0002239//response to oomycetes;GO:0006082//organic acid metabolic process;GO:0006725//cellular aromatic compound metabolic process;GO:0006950//response to stress;GO:0006952//defense response;GO:0008150//biological_process;GO:0008152//metabolic process;GO:0009056//catabolic process;GO:0009605//response to external stimulus;GO:0009607//response to biotic…
MA_90480g0010	--	ABK23184.1 unknown [Picea sitchensis]	-	-	-	-	-	-	-
MA_10433020g0010	NLP7	KAH9315611.1 hypothetical protein KI387_024238, partial [Taxus chinensis]	-	-	-	-	GO:0005575//cellular_component;GO:0005622//intracellular anatomical structure;GO:0005634//nucleus;GO:0043226//organelle;GO:0043227//membrane-bounded organelle;GO:0043229//intracellular organelle;GO:0043231//intracellular membrane-bounded organelle	GO:0003674//molecular_function;GO:0003676//nucleic acid binding;GO:0003677//DNA binding;GO:0003700//DNA-binding transcription factor activity;GO:0005488//binding;GO:0005515//protein binding;GO:0097159//organic cyclic compound binding;GO:0140110//transcription regulator activity;GO:1901363//heterocyclic compound binding	GO:0001101//response to acid chemical;GO:0006082//organic acid metabolic process;GO:0006139//nucleobase-containing compound metabolic process;GO:0006351//transcription, DNA-templated;GO:0006355//regulation of transcription, DNA-templated;GO:0006725//cellular aromatic compound metabolic process;GO:0006807//nitrogen compound metabolic process;GO:0006950//response to stress;GO:0008150//biological_pr…
MA_103311g0020	--	-	-	-	-	-	GO:0016272//prefoldin complex	GO:0003714//transcription corepressor activity;GO:0051082//unfolded protein binding	GO:0006457//protein folding
MA_15689g0010	CAR10	ABR17918.1 unknown [Picea sitchensis]	Cellular Processes	Transport and catabolism	ko04144//Endocytosis	K12486	-	-	-
MA_92628g0010	--	APA32587.1 arogenate dehydratase [Pinus pinaster]	-	-	-	-	-	-	-
MA_10426804g0010	RPS6A	ABK24202.1 unknown [Picea sitchensis]	Genetic Information Processing	Translation	ko03010//Ribosome	K02991	GO:0005840//ribosome	GO:0003735//structural constituent of ribosome	GO:0006412//translation
MA_137578g0010	--	ADE76729.1 unknown [Picea sitchensis]	-	-	-	-	-	-	-
MA_136804g0010	NEAP2	KAH9325659.1 hypothetical protein KI387_005837, partial [Taxus chinensis]	-	-	-	-	-	GO:0004316//3-oxoacyl-[acyl-carrier-protein] reductase (NADPH) activity;GO:0005524//ATP binding	GO:0006633//fatty acid biosynthetic process;GO:0007059//chromosome segregation;GO:0030261//chromosome condensation
MA_6409g0010	At2g30620	ABK21019.1 unknown [Picea sitchensis]	-	-	-	-	GO:0000785//chromatin;GO:0000786//nucleosome;GO:0005575//cellular_component;GO:0005622//intracellular anatomical structure;GO:0005634//nucleus;GO:0005694//chromosome;GO:0032991//protein-containing complex;GO:0032993//protein-DNA complex;GO:0043226//organelle;GO:0043227//membrane-bounded organelle;GO:0043228//non-membrane-bounded organelle;GO:0043229//intracellular organelle;GO:0043231//intracellu…	GO:0003674//molecular_function;GO:0003676//nucleic acid binding;GO:0003677//DNA binding;GO:0005488//binding;GO:0097159//organic cyclic compound binding;GO:1901363//heterocyclic compound binding	GO:0006323//DNA packaging;GO:0006325//chromatin organization;GO:0006333//chromatin assembly or disassembly;GO:0006334//nucleosome assembly;GO:0006996//organelle organization;GO:0008150//biological_process;GO:0009987//cellular process;GO:0016043//cellular component organization;GO:0022607//cellular component assembly;GO:0031497//chromatin assembly;GO:0034622//cellular protein-containing complex as…
MA_32523g0010	petC	ABK21538.1 unknown [Picea sitchensis]	Metabolism;Metabolism	Global and overview maps;Energy metabolism	ko01100//Metabolic pathways;ko00195//Photosynthesis	K02636;K02636	GO:0005575//cellular_component;GO:0005622//intracellular anatomical structure;GO:0005737//cytoplasm;GO:0005886//plasma membrane;GO:0009507//chloroplast;GO:0009512//cytochrome b6f complex;GO:0009526//plastid envelope;GO:0009534//chloroplast thylakoid;GO:0009535//chloroplast thylakoid membrane;GO:0009536//plastid;GO:0009579//thylakoid;GO:0009941//chloroplast envelope;GO:0016020//membrane;GO:0016021…	GO:0003674//molecular_function;GO:0003824//catalytic activity;GO:0005488//binding;GO:0008121//ubiquinol-cytochrome-c reductase activity;GO:0009055//electron transfer activity;GO:0009496//plastoquinol--plastocyanin reductase activity;GO:0016491//oxidoreductase activity;GO:0016679//oxidoreductase activity, acting on diphenols and related substances as donors;GO:0018618//anthranilate 1,2-dioxygenase…	GO:0006091//generation of precursor metabolites and energy;GO:0006569//tryptophan catabolic process;GO:0006950//response to stress;GO:0006952//defense response;GO:0008150//biological_process;GO:0008152//metabolic process;GO:0009060//aerobic respiration;GO:0009314//response to radiation;GO:0009416//response to light stimulus;GO:0009605//response to external stimulus;GO:0009607//response to biotic …
MA_64039g0010	--	KAH9316138.1 hypothetical protein KI387_024765, partial [Taxus chinensis]	-	-	-	-	-	-	-
MA_10433886g0010	PDS5	XP_006857174.1 dentin sialophosphoprotein [Amborella trichopoda]	-	-	-	-	-	-	-
MA_10426991g0010	PAPS1	ADE75723.1 unknown [Picea sitchensis]	Genetic Information Processing	Translation	ko03015//mRNA surveillance pathway	K14376	-	GO:0003723//RNA binding;GO:0004652//polynucleotide adenylyltransferase activity	GO:0043631//RNA polyadenylation
MA_20524g0010	CSLD4	XP_027088165.1 cellulose synthase-like protein D4 [Coffea arabica]	-	-	-	-	GO:0000139//Golgi membrane;GO:0005575//cellular_component;GO:0005622//intracellular anatomical structure;GO:0005737//cytoplasm;GO:0005794//Golgi apparatus;GO:0012505//endomembrane system;GO:0016020//membrane;GO:0016021//integral component of membrane;GO:0031090//organelle membrane;GO:0031224//intrinsic component of membrane;GO:0031984//organelle subcompartment;GO:0043226//organelle;GO:0043227//me…	GO:0000030//mannosyltransferase activity;GO:0003674//molecular_function;GO:0003824//catalytic activity;GO:0008194//UDP-glycosyltransferase activity;GO:0016740//transferase activity;GO:0016757//glycosyltransferase activity;GO:0016758//hexosyltransferase activity;GO:0016759//cellulose synthase activity;GO:0016760//cellulose synthase (UDP-forming) activity;GO:0019187//beta-1,4-mannosyltransferase ac…	GO:0000003//reproduction;GO:0000271//polysaccharide biosynthetic process;GO:0005975//carbohydrate metabolic process;GO:0005976//polysaccharide metabolic process;GO:0006073//cellular glucan metabolic process;GO:0008150//biological_process;GO:0008152//metabolic process;GO:0009058//biosynthetic process;GO:0009059//macromolecule biosynthetic process;GO:0009250//glucan biosynthetic process;GO:0009846/…
MA_10432509g0010	TFIIB	ABR16853.1 unknown [Picea sitchensis]	Genetic Information Processing	Transcription	ko03022//Basal transcription factors	K03124	GO:0000428//DNA-directed RNA polymerase complex;GO:0005575//cellular_component;GO:0005622//intracellular anatomical structure;GO:0005634//nucleus;GO:0005654//nucleoplasm;GO:0005667//transcription regulator complex;GO:0005669//transcription factor TFIID complex;GO:0005694//chromosome;GO:0005840//ribosome;GO:0016591//RNA polymerase II, holoenzyme;GO:0016604//nuclear body;GO:0030880//RNA polymerase …	GO:0000976//transcription cis-regulatory region binding;GO:0000977//RNA polymerase II transcription regulatory region sequence-specific DNA binding;GO:0000979//RNA polymerase II core promoter sequence-specific DNA binding;GO:0000993//RNA polymerase II complex binding;GO:0001046//core promoter sequence-specific DNA binding;GO:0001067//transcription regulatory region nucleic acid binding;GO:0001098…	GO:0001112//DNA-templated transcription open complex formation;GO:0001113//transcription open complex formation at RNA polymerase II promoter;GO:0001120//protein-DNA complex remodeling;GO:0001173//DNA-templated transcriptional start site selection;GO:0001174//transcriptional start site selection at RNA polymerase II promoter;GO:0006139//nucleobase-containing compound metabolic process;GO:0006351/…
MA_1820g0010	--	KAF3786584.1 Exocyst complex component [Nymphaea thermarum]	-	-	-	-	GO:0000145//exocyst	GO:0008297//single-stranded DNA exodeoxyribonuclease activity	GO:0006310//DNA recombination;GO:0006887//exocytosis
MA_10002g0010	--	-	-	-	-	-	-	-	-
MA_99133g0010	--	KAH9292737.1 hypothetical protein KI387_042073, partial [Taxus chinensis]	-	-	-	-	-	-	-
MA_47189g0010	--	ABK26550.1 unknown [Picea sitchensis]	-	-	-	-	-	-	-
MA_114573g0010	BHLH123	KAH9320147.1 hypothetical protein KI387_021916, partial [Taxus chinensis]	-	-	-	-	GO:0005741//mitochondrial outer membrane	GO:0046983//protein dimerization activity	GO:0006886//intracellular protein transport
MA_73731g0010	GID2	KAG6549810.1 hypothetical protein Mapa_008791 [Marchantia paleacea]	Environmental Information Processing	Signal transduction	ko04075//Plant hormone signal transduction	K14495	-	GO:0005515//protein binding	-
MA_83831g0010	PSD1	ABK25027.1 unknown [Picea sitchensis]	Metabolism;Metabolism;Metabolism	Global and overview maps;Global and overview maps;Lipid metabolism	ko01100//Metabolic pathways;ko01110//Biosynthesis of secondary metabolites;ko00564//Glycerophospholipid metabolism	K01613;K01613;K01613	-	GO:0004609//phosphatidylserine decarboxylase activity	GO:0008654//phospholipid biosynthetic process
MA_10432360g0010	NIA1	XP_011027614.1 PREDICTED: nitrate reductase [NADH]-like [Populus euphratica]	Metabolism;Metabolism	Global and overview maps;Energy metabolism	ko01100//Metabolic pathways;ko00910//Nitrogen metabolism	K10534;K10534	GO:0005575//cellular_component;GO:0005622//intracellular anatomical structure;GO:0005737//cytoplasm;GO:0005829//cytosol	GO:0003674//molecular_function;GO:0003824//catalytic activity;GO:0005488//binding;GO:0008940//nitrate reductase activity;GO:0009055//electron transfer activity;GO:0009703//nitrate reductase (NADH) activity;GO:0016002//sulfite reductase activity;GO:0016491//oxidoreductase activity;GO:0016655//oxidoreductase activity, acting on NAD(P)H, quinone or similar compound as acceptor;GO:0016661//oxidoreduc…	GO:0001505//regulation of neurotransmitter levels;GO:0006082//organic acid metabolic process;GO:0006790//sulfur compound metabolic process;GO:0006807//nitrogen compound metabolic process;GO:0006809//nitric oxide biosynthetic process;GO:0006814//sodium ion transport;GO:0008150//biological_process;GO:0008152//metabolic process;GO:0009058//biosynthetic process;GO:0009987//cellular process;GO:0010124…
MA_10436225g0020	--	KAH9307878.1 hypothetical protein KI387_035789, partial [Taxus chinensis]	-	-	-	-	GO:0000228//nuclear chromosome;GO:0000785//chromatin;GO:0005575//cellular_component;GO:0005622//intracellular anatomical structure;GO:0005634//nucleus;GO:0005654//nucleoplasm;GO:0005657//replication fork;GO:0005694//chromosome;GO:0005737//cytoplasm;GO:0005829//cytosol;GO:0031298//replication fork protection complex;GO:0031974//membrane-enclosed lumen;GO:0031981//nuclear lumen;GO:0032991//protein-…	GO:0000217//DNA secondary structure binding;GO:0000403//Y-form DNA binding;GO:0003674//molecular_function;GO:0003676//nucleic acid binding;GO:0003677//DNA binding;GO:0003690//double-stranded DNA binding;GO:0005488//binding;GO:0005515//protein binding;GO:0016791//phosphatase activity;GO:0042802//identical protein binding;GO:0042803//protein homodimerization activity;GO:0043565//sequence-specific D…	GO:0000003//reproduction;GO:0000018//regulation of DNA recombination;GO:0000019//regulation of mitotic recombination;GO:0000070//mitotic sister chromatid segregation;GO:0000075//cell cycle checkpoint signaling;GO:0000076//DNA replication checkpoint signaling;GO:0000077//DNA damage checkpoint signaling;GO:0000122//negative regulation of transcription by RNA polymerase II;GO:0000278//mitotic cell c…
MA_103810g0010	--	-	-	-	-	-	-	-	-
MA_179294g0010	SKIP2	OVA19372.1 F-box domain [Macleaya cordata]	-	-	-	-	-	GO:0003674//molecular_function;GO:0003824//catalytic activity;GO:0004842//ubiquitin-protein transferase activity;GO:0005515//protein binding;GO:0016740//transferase activity;GO:0019787//ubiquitin-like protein transferase activity;GO:0140096//catalytic activity, acting on a protein	GO:0006464//cellular protein modification process;GO:0006807//nitrogen compound metabolic process;GO:0008150//biological_process;GO:0008152//metabolic process;GO:0009987//cellular process;GO:0016567//protein ubiquitination;GO:0019538//protein metabolic process;GO:0032446//protein modification by small protein conjugation;GO:0036211//protein modification process;GO:0043170//macromolecule metabolic…
MA_11420g0010	SKIP8	ADE76907.1 unknown [Picea sitchensis]	-	-	-	-	GO:0005634//nucleus;GO:0070449//elongin complex	GO:0005515//protein binding	GO:0006368//transcription elongation from RNA polymerase II promoter
MA_10432555g0010	CYP51G1	ATG29923.1 CYP51G1 [Taxus chinensis]	Metabolism;Metabolism;Metabolism	Global and overview maps;Global and overview maps;Lipid metabolism	ko01100//Metabolic pathways;ko01110//Biosynthesis of secondary metabolites;ko00100//Steroid biosynthesis	K05917;K05917;K05917	-	GO:0005506//iron ion binding;GO:0016705//oxidoreductase activity, acting on paired donors, with incorporation or reduction of molecular oxygen;GO:0020037//heme binding	-
MA_42379g0010	NFD4	ABR18255.1 unknown [Picea sitchensis]	-	-	-	-	-	GO:0022857//transmembrane transporter activity	GO:0055085//transmembrane transport
MA_247624g0010	RD21A	ABK24233.1 unknown [Picea sitchensis]	-	-	-	-	-	GO:0008234//cysteine-type peptidase activity	GO:0006508//proteolysis
MA_37764g0030	--	KAH9305729.1 hypothetical protein KI387_010133, partial [Taxus chinensis]	-	-	-	-	-	-	-
MA_29382g0010	DGAT2D	ABK26256.1 unknown [Picea sitchensis]	Metabolism;Metabolism	Global and overview maps;Lipid metabolism	ko01100//Metabolic pathways;ko00561//Glycerolipid metabolism	K22848;K22848	GO:0005575//cellular_component;GO:0005622//intracellular anatomical structure;GO:0005737//cytoplasm;GO:0005783//endoplasmic reticulum;GO:0005789//endoplasmic reticulum membrane;GO:0005811//lipid droplet;GO:0012505//endomembrane system;GO:0016020//membrane;GO:0016021//integral component of membrane;GO:0031224//intrinsic component of membrane;GO:0031984//organelle subcompartment;GO:0042175//nuclear…	GO:0003674//molecular_function;GO:0003824//catalytic activity;GO:0004144//diacylglycerol O-acyltransferase activity;GO:0008374//O-acyltransferase activity;GO:0016411//acylglycerol O-acyltransferase activity;GO:0016740//transferase activity;GO:0016746//acyltransferase activity;GO:0016747//acyltransferase activity, transferring groups other than amino-acyl groups	GO:0005975//carbohydrate metabolic process;GO:0006066//alcohol metabolic process;GO:0006071//glycerol metabolic process;GO:0006629//lipid metabolic process;GO:0006638//neutral lipid metabolic process;GO:0006639//acylglycerol metabolic process;GO:0006641//triglyceride metabolic process;GO:0006996//organelle organization;GO:0008150//biological_process;GO:0008152//metabolic process;GO:0008610//lipid…
MA_181010g0010	--	-	-	-	-	-	GO:0005575//cellular_component;GO:0005886//plasma membrane;GO:0016020//membrane;GO:0016021//integral component of membrane;GO:0031224//intrinsic component of membrane;GO:0071944//cell periphery	GO:0000166//nucleotide binding;GO:0003674//molecular_function;GO:0003824//catalytic activity;GO:0004672//protein kinase activity;GO:0004674//protein serine/threonine kinase activity;GO:0005488//binding;GO:0005515//protein binding;GO:0005524//ATP binding;GO:0016301//kinase activity;GO:0016740//transferase activity;GO:0016772//transferase activity, transferring phosphorus-containing groups;GO:00167…	GO:0006464//cellular protein modification process;GO:0006468//protein phosphorylation;GO:0006793//phosphorus metabolic process;GO:0006796//phosphate-containing compound metabolic process;GO:0006807//nitrogen compound metabolic process;GO:0008150//biological_process;GO:0008152//metabolic process;GO:0009987//cellular process;GO:0016310//phosphorylation;GO:0019538//protein metabolic process;GO:00362…
MA_9319878g0010	ATG13B	XP_006854524.2 LOW QUALITY PROTEIN: autophagy-related protein 13b [Amborella trichopoda]	Cellular Processes	Transport and catabolism	ko04136//Autophagy - other	K08331	GO:0005575//cellular_component;GO:0005622//intracellular anatomical structure;GO:0005737//cytoplasm;GO:0005773//vacuole;GO:0005776//autophagosome;GO:0031410//cytoplasmic vesicle;GO:0031982//vesicle;GO:0032991//protein-containing complex;GO:0043226//organelle;GO:0043227//membrane-bounded organelle;GO:0043229//intracellular organelle;GO:0043231//intracellular membrane-bounded organelle;GO:0061695//…	-	GO:0006810//transport;GO:0006914//autophagy;GO:0008104//protein localization;GO:0008150//biological_process;GO:0008152//metabolic process;GO:0009056//catabolic process;GO:0009987//cellular process;GO:0015031//protein transport;GO:0015833//peptide transport;GO:0033036//macromolecule localization;GO:0042886//amide transport;GO:0044237//cellular metabolic process;GO:0044248//cellular catabolic proce…
MA_10433894g0010	--	-	-	-	-	-	-	-	-
MA_10356500g0010	--	KUM49764.1 hypothetical protein ABT39_MTgene2991 [Picea glauca]	-	-	-	-	-	-	-
MA_209470g0010	RRC1	KAH9292398.1 hypothetical protein KI387_042415, partial [Taxus chinensis]	Genetic Information Processing	Transcription	ko03040//Spliceosome	K12842	-	-	-
MA_96505g0020	--	KUM51115.1 hypothetical protein ABT39_MTgene961 [Picea glauca]	-	-	-	-	-	-	-
MA_10431006g0010	S6PDH	ADE76070.1 unknown [Picea sitchensis]	-	-	-	-	GO:0005575//cellular_component;GO:0005576//extracellular region;GO:0005622//intracellular anatomical structure;GO:0005634//nucleus;GO:0005737//cytoplasm;GO:0005829//cytosol;GO:0005886//plasma membrane;GO:0016020//membrane;GO:0016324//apical plasma membrane;GO:0043226//organelle;GO:0043227//membrane-bounded organelle;GO:0043229//intracellular organelle;GO:0043231//intracellular membrane-bounded or…	GO:0003674//molecular_function;GO:0003676//nucleic acid binding;GO:0003723//RNA binding;GO:0003729//mRNA binding;GO:0003824//catalytic activity;GO:0004032//alditol:NADP+ 1-oxidoreductase activity;GO:0004033//aldo-keto reductase (NADP) activity;GO:0005488//binding;GO:0008106//alcohol dehydrogenase (NADP+) activity;GO:0009055//electron transfer activity;GO:0016491//oxidoreductase activity;GO:001661…	GO:0005975//carbohydrate metabolic process;GO:0005996//monosaccharide metabolic process;GO:0006006//glucose metabolic process;GO:0006012//galactose metabolic process;GO:0006063//uronic acid metabolic process;GO:0006064//glucuronate catabolic process;GO:0006081//cellular aldehyde metabolic process;GO:0006082//organic acid metabolic process;GO:0006091//generation of precursor metabolites and energy…
MA_18795g0010	--	-	-	-	-	-	-	-	-
MA_92681g0010	At4g26870	ABK25168.1 unknown [Picea sitchensis]	Genetic Information Processing	Translation	ko00970//Aminoacyl-tRNA biosynthesis	K22503	GO:0005737//cytoplasm	GO:0000166//nucleotide binding;GO:0004812//aminoacyl-tRNA ligase activity;GO:0004815//aspartate-tRNA ligase activity;GO:0004816//asparagine-tRNA ligase activity;GO:0004824//lysine-tRNA ligase activity;GO:0005524//ATP binding;GO:0050560//aspartate-tRNA(Asn) ligase activity	GO:0006418//tRNA aminoacylation for protein translation;GO:0006421//asparaginyl-tRNA aminoacylation;GO:0006422//aspartyl-tRNA aminoacylation;GO:0006430//lysyl-tRNA aminoacylation
MA_103810g0020	TIM	ABR16682.1 unknown [Picea sitchensis]	Metabolism;Metabolism;Metabolism;Metabolism;Metabolism;Metabolism;Metabolism;Metabolism	Global and overview maps;Global and overview maps;Global and overview maps;Global and overview maps;Carbohydrate metabolism;Energy metabolism;Carbohydrate metabolism;Carbohydrate metabolism	ko01100//Metabolic pathways;ko01110//Biosynthesis of secondary metabolites;ko01230//Biosynthesis of amino acids;ko01200//Carbon metabolism;ko00010//Glycolysis / Gluconeogenesis;ko00710//Carbon fixation in photosynthetic organisms;ko00562//Inositol phosphate metabolism;ko00051//Fructose and mannose metabolism	K01803;K01803;K01803;K01803;K01803;K01803;K01803;K01803	GO:0005575//cellular_component;GO:0005576//extracellular region;GO:0005622//intracellular anatomical structure;GO:0005737//cytoplasm;GO:0005739//mitochondrion;GO:0005829//cytosol;GO:0009507//chloroplast;GO:0009526//plastid envelope;GO:0009532//plastid stroma;GO:0009536//plastid;GO:0009570//chloroplast stroma;GO:0009579//thylakoid;GO:0009941//chloroplast envelope;GO:0031967//organelle envelope;GO:…	GO:0003674//molecular_function;GO:0003824//catalytic activity;GO:0004807//triose-phosphate isomerase activity;GO:0016853//isomerase activity;GO:0016860//intramolecular oxidoreductase activity;GO:0016861//intramolecular oxidoreductase activity, interconverting aldoses and ketoses	GO:0000003//reproduction;GO:0005975//carbohydrate metabolic process;GO:0005996//monosaccharide metabolic process;GO:0006006//glucose metabolic process;GO:0006066//alcohol metabolic process;GO:0006071//glycerol metabolic process;GO:0006081//cellular aldehyde metabolic process;GO:0006082//organic acid metabolic process;GO:0006090//pyruvate metabolic process;GO:0006091//generation of precursor metab…
MA_118621g0010	SC35	XP_038888048.1 serine/arginine-rich splicing factor SC35 [Benincasa hispida]	Genetic Information Processing	Transcription	ko03040//Spliceosome	K12891	-	GO:0003676//nucleic acid binding	GO:0008380//RNA splicing
MA_11824g0020	SE	KAH9324599.1 hypothetical protein KI387_004777 [Taxus chinensis]	-	-	-	-	GO:0005575//cellular_component;GO:0005622//intracellular anatomical structure;GO:0005634//nucleus;GO:0005654//nucleoplasm;GO:0005730//nucleolus;GO:0005737//cytoplasm;GO:0005829//cytosol;GO:0005846//nuclear cap binding complex;GO:0009507//chloroplast;GO:0009536//plastid;GO:0010445//nuclear dicing body;GO:0016604//nuclear body;GO:0016607//nuclear speck;GO:0031974//membrane-enclosed lumen;GO:0031981…	GO:0003674//molecular_function;GO:0003676//nucleic acid binding;GO:0003677//DNA binding;GO:0003700//DNA-binding transcription factor activity;GO:0005488//binding;GO:0043167//ion binding;GO:0043169//cation binding;GO:0046872//metal ion binding;GO:0097159//organic cyclic compound binding;GO:0140110//transcription regulator activity;GO:1901363//heterocyclic compound binding	GO:0000381//regulation of alternative mRNA splicing, via spliceosome;GO:0006139//nucleobase-containing compound metabolic process;GO:0006355//regulation of transcription, DNA-templated;GO:0006396//RNA processing;GO:0006397//mRNA processing;GO:0006725//cellular aromatic compound metabolic process;GO:0006807//nitrogen compound metabolic process;GO:0007275//multicellular organism development;GO:0008…
MA_10025722g0010	ag1	AAS47689.1 E-alpha-bisabolene synthase [Picea abies]	Metabolism	Metabolism of terpenoids and polyketides	ko00909//Sesquiterpenoid and triterpenoid biosynthesis	K15803	-	GO:0000287//magnesium ion binding;GO:0010333//terpene synthase activity;GO:0016829//lyase activity	-
MA_49435g0010	nep2	KAH9291203.1 hypothetical protein KI387_043608 [Taxus chinensis]	-	-	-	-	GO:0005575//cellular_component;GO:0005576//extracellular region	GO:0003674//molecular_function;GO:0003824//catalytic activity;GO:0004175//endopeptidase activity;GO:0004190//aspartic-type endopeptidase activity;GO:0008233//peptidase activity;GO:0016787//hydrolase activity;GO:0070001//aspartic-type peptidase activity;GO:0140096//catalytic activity, acting on a protein	GO:0006508//proteolysis;GO:0006807//nitrogen compound metabolic process;GO:0008150//biological_process;GO:0008152//metabolic process;GO:0019538//protein metabolic process;GO:0043170//macromolecule metabolic process;GO:0044238//primary metabolic process;GO:0071704//organic substance metabolic process;GO:1901564//organonitrogen compound metabolic process
MA_31569g0010	PCMP-H12	KAH9301061.1 hypothetical protein KI387_012644, partial [Taxus chinensis]	-	-	-	-	GO:0005575//cellular_component;GO:0005622//intracellular anatomical structure;GO:0043226//organelle;GO:0043227//membrane-bounded organelle;GO:0043229//intracellular organelle;GO:0043231//intracellular membrane-bounded organelle	GO:0003674//molecular_function;GO:0003676//nucleic acid binding;GO:0003678//DNA helicase activity;GO:0003723//RNA binding;GO:0003824//catalytic activity;GO:0004518//nuclease activity;GO:0004519//endonuclease activity;GO:0005488//binding;GO:0005524//ATP binding;GO:0008270//zinc ion binding;GO:0016787//hydrolase activity;GO:0016788//hydrolase activity, acting on ester bonds;GO:0043167//ion binding;…	GO:0006139//nucleobase-containing compound metabolic process;GO:0006260//DNA replication;GO:0006725//cellular aromatic compound metabolic process;GO:0006807//nitrogen compound metabolic process;GO:0008150//biological_process;GO:0008152//metabolic process;GO:0009451//RNA modification;GO:0009987//cellular process;GO:0016070//RNA metabolic process;GO:0034641//cellular nitrogen compound metabolic pro…
MA_10426882g0010	At2g33840	ADE76775.1 unknown [Picea sitchensis]	Genetic Information Processing	Translation	ko00970//Aminoacyl-tRNA biosynthesis	K01866	GO:0005575//cellular_component;GO:0005576//extracellular region;GO:0005615//extracellular space;GO:0005622//intracellular anatomical structure;GO:0005634//nucleus;GO:0005654//nucleoplasm;GO:0005737//cytoplasm;GO:0005829//cytosol;GO:0010494//cytoplasmic stress granule;GO:0016604//nuclear body;GO:0017101//aminoacyl-tRNA synthetase multienzyme complex;GO:0017102//methionyl glutamyl tRNA synthetase c…	GO:0000049//tRNA binding;GO:0000166//nucleotide binding;GO:0001664//G protein-coupled receptor binding;GO:0003674//molecular_function;GO:0003676//nucleic acid binding;GO:0003723//RNA binding;GO:0003729//mRNA binding;GO:0003824//catalytic activity;GO:0004812//aminoacyl-tRNA ligase activity;GO:0004831//tyrosine-tRNA ligase activity;GO:0005102//signaling receptor binding;GO:0005126//cytokine recepto…	GO:0002181//cytoplasmic translation;GO:0002682//regulation of immune system process;GO:0002685//regulation of leukocyte migration;GO:0002688//regulation of leukocyte chemotaxis;GO:0006082//organic acid metabolic process;GO:0006139//nucleobase-containing compound metabolic process;GO:0006399//tRNA metabolic process;GO:0006412//translation;GO:0006418//tRNA aminoacylation for protein translation;GO:…
MA_97097g0010	--	KAG6553637.1 hypothetical protein Mapa_004551 [Marchantia paleacea]	-	-	-	-	GO:0000109//nucleotide-excision repair complex;GO:0005680//anaphase-promoting complex	GO:0008270//zinc ion binding;GO:0046872//metal ion binding;GO:0061630//ubiquitin protein ligase activity;GO:0097602//cullin family protein binding	GO:0006289//nucleotide-excision repair;GO:0031145//anaphase-promoting complex-dependent catabolic process
MA_4674g0010	CCOAOMT	ABK23448.1 unknown [Picea sitchensis]	Metabolism;Metabolism;Metabolism;Metabolism;Metabolism	Global and overview maps;Global and overview maps;Biosynthesis of other secondary metabolites;Biosynthesis of other secondary metabolites;Biosynthesis of other secondary metabolites	ko01100//Metabolic pathways;ko01110//Biosynthesis of secondary metabolites;ko00940//Phenylpropanoid biosynthesis;ko00941//Flavonoid biosynthesis;ko00945//Stilbenoid, diarylheptanoid and gingerol biosynthesis	K00588;K00588;K00588;K00588;K00588	-	GO:0003674//molecular_function;GO:0003824//catalytic activity;GO:0005488//binding;GO:0008168//methyltransferase activity;GO:0008171//O-methyltransferase activity;GO:0008757//S-adenosylmethionine-dependent methyltransferase activity;GO:0016740//transferase activity;GO:0016741//transferase activity, transferring one-carbon groups;GO:0042409//caffeoyl-CoA O-methyltransferase activity;GO:0043167//ion…	GO:0006725//cellular aromatic compound metabolic process;GO:0008150//biological_process;GO:0008152//metabolic process;GO:0009058//biosynthetic process;GO:0009698//phenylpropanoid metabolic process;GO:0009699//phenylpropanoid biosynthetic process;GO:0009804//coumarin metabolic process;GO:0009805//coumarin biosynthetic process;GO:0009808//lignin metabolic process;GO:0009809//lignin biosynthetic pro…
MA_15750g0010	PYL4	ABK22940.1 unknown [Picea sitchensis]	Environmental Information Processing;Environmental Information Processing	Signal transduction;Signal transduction	ko04075//Plant hormone signal transduction;ko04016//MAPK signaling pathway - plant	K14496;K14496	-	-	-
MA_19778g0010	IREH1	ERN00581.1 hypothetical protein AMTR_s00091p00037050 [Amborella trichopoda]	-	-	-	-	GO:0005575//cellular_component;GO:0005622//intracellular anatomical structure	GO:0000166//nucleotide binding;GO:0003674//molecular_function;GO:0003824//catalytic activity;GO:0004672//protein kinase activity;GO:0004674//protein serine/threonine kinase activity;GO:0005488//binding;GO:0005524//ATP binding;GO:0005543//phospholipid binding;GO:0008289//lipid binding;GO:0016301//kinase activity;GO:0016740//transferase activity;GO:0016772//transferase activity, transferring phosph…	GO:0006464//cellular protein modification process;GO:0006468//protein phosphorylation;GO:0006793//phosphorus metabolic process;GO:0006796//phosphate-containing compound metabolic process;GO:0006807//nitrogen compound metabolic process;GO:0007154//cell communication;GO:0007165//signal transduction;GO:0008150//biological_process;GO:0008152//metabolic process;GO:0009987//cellular process;GO:0016310/…
MA_10592g0010	At5g48130	KAH9314688.1 hypothetical protein KI387_023315 [Taxus chinensis]	-	-	-	-	-	GO:0005515//protein binding	GO:0006464//cellular protein modification process;GO:0006807//nitrogen compound metabolic process;GO:0008150//biological_process;GO:0008152//metabolic process;GO:0009987//cellular process;GO:0016567//protein ubiquitination;GO:0019538//protein metabolic process;GO:0032446//protein modification by small protein conjugation;GO:0036211//protein modification process;GO:0043170//macromolecule metabolic…
MA_10434407g0010	--	-	-	-	-	-	-	-	-
MA_12404g0010	--	-	-	-	-	-	GO:0000228//nuclear chromosome;GO:0000785//chromatin;GO:0005575//cellular_component;GO:0005622//intracellular anatomical structure;GO:0005634//nucleus;GO:0005654//nucleoplasm;GO:0005694//chromosome;GO:0005737//cytoplasm;GO:0005819//spindle;GO:0005829//cytosol;GO:0005856//cytoskeleton;GO:0005874//microtubule;GO:0005876//spindle microtubule;GO:0015630//microtubule cytoskeleton;GO:0017053//transcrip…	GO:0000981//DNA-binding transcription factor activity, RNA polymerase II-specific;GO:0001067//transcription regulatory region nucleic acid binding;GO:0003674//molecular_function;GO:0003676//nucleic acid binding;GO:0003677//DNA binding;GO:0003700//DNA-binding transcription factor activity;GO:0003712//transcription coregulator activity;GO:0003714//transcription corepressor activity;GO:0005102//sign…	GO:0000122//negative regulation of transcription by RNA polymerase II;GO:0000226//microtubule cytoskeleton organization;GO:0001932//regulation of protein phosphorylation;GO:0001933//negative regulation of protein phosphorylation;GO:0006109//regulation of carbohydrate metabolic process;GO:0006110//regulation of glycolytic process;GO:0006139//nucleobase-containing compound metabolic process;GO:0006…
MA_46923g0010	MBD10	ACN40518.1 unknown [Picea sitchensis]	-	-	-	-	-	GO:0003677//DNA binding	-
MA_68993g0010	Os03g0162200	GBG75157.1 hypothetical protein CBR_g19670 [Chara braunii]	-	-	-	-	GO:0000228//nuclear chromosome;GO:0000785//chromatin;GO:0000786//nucleosome;GO:0005575//cellular_component;GO:0005622//intracellular anatomical structure;GO:0005634//nucleus;GO:0005694//chromosome;GO:0031974//membrane-enclosed lumen;GO:0031981//nuclear lumen;GO:0032991//protein-containing complex;GO:0032993//protein-DNA complex;GO:0043226//organelle;GO:0043227//membrane-bounded organelle;GO:00432…	GO:0003674//molecular_function;GO:0003676//nucleic acid binding;GO:0003677//DNA binding;GO:0005488//binding;GO:0005515//protein binding;GO:0046982//protein heterodimerization activity;GO:0046983//protein dimerization activity;GO:0097159//organic cyclic compound binding;GO:1901363//heterocyclic compound binding	GO:0006325//chromatin organization;GO:0006355//regulation of transcription, DNA-templated;GO:0006996//organelle organization;GO:0008150//biological_process;GO:0009889//regulation of biosynthetic process;GO:0009890//negative regulation of biosynthetic process;GO:0009892//negative regulation of metabolic process;GO:0009987//cellular process;GO:0010468//regulation of gene expression;GO:0010556//regu…
MA_10429666g0030	TD1	ABR18075.1 unknown [Picea sitchensis]	Metabolism;Metabolism;Metabolism;Metabolism;Metabolism;Metabolism	Global and overview maps;Global and overview maps;Global and overview maps;Global and overview maps;Amino acid metabolism;Amino acid metabolism	ko01100//Metabolic pathways;ko01110//Biosynthesis of secondary metabolites;ko01230//Biosynthesis of amino acids;ko01200//Carbon metabolism;ko00260//Glycine, serine and threonine metabolism;ko00290//Valine, leucine and isoleucine biosynthesis	K01754;K01754;K01754;K01754;K01754;K01754	GO:0005575//cellular_component;GO:0005622//intracellular anatomical structure;GO:0005737//cytoplasm;GO:0005739//mitochondrion;GO:0009507//chloroplast;GO:0009536//plastid;GO:0043226//organelle;GO:0043227//membrane-bounded organelle;GO:0043229//intracellular organelle;GO:0043231//intracellular membrane-bounded organelle	GO:0003674//molecular_function;GO:0003824//catalytic activity;GO:0004122//cystathionine beta-synthase activity;GO:0004124//cysteine synthase activity;GO:0004794//L-threonine ammonia-lyase activity;GO:0004795//threonine synthase activity;GO:0005488//binding;GO:0008721//D-serine ammonia-lyase activity;GO:0008838//diaminopropionate ammonia-lyase activity;GO:0016829//lyase activity;GO:0016840//carbon…	GO:0006082//organic acid metabolic process;GO:0006520//cellular amino acid metabolic process;GO:0006535//cysteine biosynthetic process from serine;GO:0006549//isoleucine metabolic process;GO:0006566//threonine metabolic process;GO:0006567//threonine catabolic process;GO:0006807//nitrogen compound metabolic process;GO:0008150//biological_process;GO:0008152//metabolic process;GO:0008652//cellular a…
MA_99207g0010	ASP5	ACN40845.1 unknown [Picea sitchensis]	Metabolism;Metabolism;Metabolism;Metabolism;Metabolism;Metabolism;Metabolism;Metabolism;Metabolism;Metabolism;Metabolism;Metabolism;Metabolism	Global and overview maps;Global and overview maps;Global and overview maps;Amino acid metabolism;Amino acid metabolism;Amino acid metabolism;Amino acid metabolism;Amino acid metabolism;Global and overview maps;Amino acid metabolism;Amino acid metabolism;Biosynthesis of other secondary metabolites;Biosynthesis of other secondary metabolites	ko01100//Metabolic pathways;ko01110//Biosynthesis of secondary metabolites;ko01230//Biosynthesis of amino acids;ko00270//Cysteine and methionine metabolism;ko00250//Alanine, aspartate and glutamate metabolism;ko00350//Tyrosine metabolism;ko00400//Phenylalanine, tyrosine and tryptophan biosynthesis;ko00330//Arginine and proline metabolism;ko01210//2-Oxocarboxylic acid metabolism;ko00360//Phenylala…	K00811;K00811;K00811;K00811;K00811;K00811;K00811;K00811;K00811;K00811;K00811;K00811;K00811	GO:0005575//cellular_component;GO:0005622//intracellular anatomical structure;GO:0005737//cytoplasm;GO:0009501//amyloplast;GO:0009507//chloroplast;GO:0009536//plastid;GO:0043226//organelle;GO:0043227//membrane-bounded organelle;GO:0043229//intracellular organelle;GO:0043231//intracellular membrane-bounded organelle	GO:0003674//molecular_function;GO:0003824//catalytic activity;GO:0004069//L-aspartate:2-oxoglutarate aminotransferase activity;GO:0005488//binding;GO:0008483//transaminase activity;GO:0016740//transferase activity;GO:0016769//transferase activity, transferring nitrogenous groups;GO:0019842//vitamin binding;GO:0030170//pyridoxal phosphate binding;GO:0036094//small molecule binding;GO:0043167//ion …	GO:0006082//organic acid metabolic process;GO:0006103//2-oxoglutarate metabolic process;GO:0006520//cellular amino acid metabolic process;GO:0006531//aspartate metabolic process;GO:0006536//glutamate metabolic process;GO:0006807//nitrogen compound metabolic process;GO:0008150//biological_process;GO:0008152//metabolic process;GO:0009058//biosynthetic process;GO:0009064//glutamine family amino acid…
MA_50045g0010	MGL	ABK27101.1 unknown [Picea sitchensis]	Metabolism;Metabolism;Metabolism	Global and overview maps;Amino acid metabolism;Metabolism of other amino acids	ko01100//Metabolic pathways;ko00270//Cysteine and methionine metabolism;ko00450//Selenocompound metabolism	K01761;K01761;K01761	GO:0005575//cellular_component;GO:0005622//intracellular anatomical structure;GO:0005737//cytoplasm;GO:0005829//cytosol	GO:0003674//molecular_function;GO:0003824//catalytic activity;GO:0003961//O-acetylhomoserine aminocarboxypropyltransferase activity;GO:0003962//cystathionine gamma-synthase activity;GO:0004121//cystathionine beta-lyase activity;GO:0004123//cystathionine gamma-lyase activity;GO:0004124//cysteine synthase activity;GO:0004400//histidinol-phosphate transaminase activity;GO:0005488//binding;GO:0008710…	GO:0000096//sulfur amino acid metabolic process;GO:0000097//sulfur amino acid biosynthetic process;GO:0000098//sulfur amino acid catabolic process;GO:0000105//histidine biosynthetic process;GO:0001101//response to acid chemical;GO:0006082//organic acid metabolic process;GO:0006520//cellular amino acid metabolic process;GO:0006534//cysteine metabolic process;GO:0006555//methionine metabolic proces…
MA_12201g0010	PSBY	ABK21316.1 unknown [Picea sitchensis]	Metabolism;Metabolism	Global and overview maps;Energy metabolism	ko01100//Metabolic pathways;ko00195//Photosynthesis	K02723;K02723	GO:0009523//photosystem II;GO:0016021//integral component of membrane	GO:0030145//manganese ion binding	GO:0015979//photosynthesis
MA_88311g0010	P23-1	ADE76981.1 unknown [Picea sitchensis]	-	-	-	-	-	GO:0005515//protein binding	-
MA_108007g0010	--	-	-	-	-	-	-	-	-
MA_5856g0020	--	-	-	-	-	-	-	GO:0004725//protein tyrosine phosphatase activity	GO:0006470//protein dephosphorylation;GO:0008643//carbohydrate transport;GO:1902751//positive regulation of cell cycle G2/M phase transition
MA_10429889g0030	EXPB16	ALH22543.1 expansin B1 [Pinus radiata]	-	-	-	-	-	GO:0004185//serine-type carboxypeptidase activity	GO:0006508//proteolysis
MA_141135g0010	PKL	KAH9321135.1 hypothetical protein KI387_015774, partial [Taxus chinensis]	-	-	-	-	GO:0070823//HDA1 complex	-	GO:0016575//histone deacetylation
MA_10436225g0010	--	-	-	-	-	-	-	-	-
MA_166118g0010	GINT1	KAH9312959.1 hypothetical protein KI387_027994, partial [Taxus chinensis]	-	-	-	-	-	-	-
MA_10426933g0010	Eif2d	OVA07440.1 Translation initiation factor SUI1 [Macleaya cordata]	-	-	-	-	GO:0005840//ribosome	GO:0003723//RNA binding;GO:0003743//translation initiation factor activity	GO:0006413//translational initiation
MA_273229g0010	--	KAH9294427.1 hypothetical protein KI387_040363, partial [Taxus chinensis]	-	-	-	-	-	-	-
MA_172193g0010	DDB_G0268948	ABK22848.1 unknown [Picea sitchensis]	-	-	-	-	-	GO:0008168//methyltransferase activity;GO:0008170//N-methyltransferase activity;GO:0008171//O-methyltransferase activity	GO:0008299//isoprenoid biosynthetic process;GO:0009102//biotin biosynthetic process;GO:0044272//sulfur compound biosynthetic process
MA_10434499g0010	--	-	-	-	-	-	-	-	-
MA_27863g0010	--	-	-	-	-	-	-	-	-
MA_2127g0010	--	-	-	-	-	-	-	-	-
MA_10436629g0010	PURA1	KAH9302180.1 hypothetical protein KI387_013763, partial [Taxus chinensis]	Metabolism;Metabolism;Metabolism	Global and overview maps;Nucleotide metabolism;Amino acid metabolism	ko01100//Metabolic pathways;ko00230//Purine metabolism;ko00250//Alanine, aspartate and glutamate metabolism	K01939;K01939;K01939	-	GO:0004019//adenylosuccinate synthase activity;GO:0005525//GTP binding	GO:0006164//purine nucleotide biosynthetic process;GO:0009152//purine ribonucleotide biosynthetic process
MA_121415g0010	--	ERN05335.1 hypothetical protein AMTR_s00007p00182220 [Amborella trichopoda]	-	-	-	-	GO:0005575//cellular_component;GO:0005622//intracellular anatomical structure;GO:0005634//nucleus;GO:0043226//organelle;GO:0043227//membrane-bounded organelle;GO:0043229//intracellular organelle;GO:0043231//intracellular membrane-bounded organelle	-	-
MA_31569g0020	ASK5	XP_043706688.1 shaggy-related protein kinase epsilon-like [Telopea speciosissima]	-	-	-	-	-	GO:0004672//protein kinase activity;GO:0005524//ATP binding	GO:0006468//protein phosphorylation
MA_16220g0010	--	-	-	-	-	-	-	-	-
MA_10433866g0010	--	KAH9318923.1 hypothetical protein KI387_020692, partial [Taxus chinensis]	-	-	-	-	-	GO:0003677//DNA binding	-
MA_19913g0010	At5g23430	KAH9331037.1 hypothetical protein KI387_003145, partial [Taxus chinensis]	-	-	-	-	GO:0000151//ubiquitin ligase complex;GO:0005575//cellular_component;GO:0005622//intracellular anatomical structure;GO:0005737//cytoplasm;GO:0005815//microtubule organizing center;GO:0005856//cytoskeleton;GO:0005874//microtubule;GO:0005875//microtubule associated complex;GO:0008352//katanin complex;GO:0015630//microtubule cytoskeleton;GO:0031461//cullin-RING ubiquitin ligase complex;GO:0032991//pr…	GO:0003674//molecular_function;GO:0005488//binding;GO:0005515//protein binding;GO:0008017//microtubule binding;GO:0008092//cytoskeletal protein binding;GO:0015631//tubulin binding	GO:0000226//microtubule cytoskeleton organization;GO:0006996//organelle organization;GO:0007010//cytoskeleton organization;GO:0007017//microtubule-based process;GO:0008150//biological_process;GO:0009987//cellular process;GO:0016043//cellular component organization;GO:0051013//microtubule severing;GO:0071840//cellular component organization or biogenesis
MA_10427063g0010	APC4	KAH9305044.1 hypothetical protein KI387_009448, partial [Taxus chinensis]	Genetic Information Processing	Folding, sorting and degradation	ko04120//Ubiquitin mediated proteolysis	K03351	GO:0000151//ubiquitin ligase complex;GO:0000152//nuclear ubiquitin ligase complex;GO:0005575//cellular_component;GO:0005622//intracellular anatomical structure;GO:0005634//nucleus;GO:0005654//nucleoplasm;GO:0005680//anaphase-promoting complex;GO:0005737//cytoplasm;GO:0005829//cytosol;GO:0031461//cullin-RING ubiquitin ligase complex;GO:0031974//membrane-enclosed lumen;GO:0031981//nuclear lumen;GO:…	GO:0003674//molecular_function;GO:0003824//catalytic activity;GO:0004842//ubiquitin-protein transferase activity;GO:0005488//binding;GO:0005515//protein binding;GO:0016740//transferase activity;GO:0019787//ubiquitin-like protein transferase activity;GO:0019899//enzyme binding;GO:0019902//phosphatase binding;GO:0019903//protein phosphatase binding;GO:0140096//catalytic activity, acting on a protein	GO:0000003//reproduction;GO:0000209//protein polyubiquitination;GO:0003006//developmental process involved in reproduction;GO:0006464//cellular protein modification process;GO:0006508//proteolysis;GO:0006511//ubiquitin-dependent protein catabolic process;GO:0006807//nitrogen compound metabolic process;GO:0007049//cell cycle;GO:0007088//regulation of mitotic nuclear division;GO:0007275//multicellu…
MA_10437253g0010	--	KAH9320521.1 hypothetical protein KI387_015160, partial [Taxus chinensis]	-	-	-	-	-	-	-
MA_6722g0010	--	KAH9317556.1 hypothetical protein KI387_019325, partial [Taxus chinensis]	-	-	-	-	-	-	-
MA_42234g0010	RPN1A	ABR18347.1 unknown [Picea sitchensis]	Genetic Information Processing	Folding, sorting and degradation	ko03050//Proteasome	K03028	-	-	-
MA_10428563g0030	--	-	-	-	-	-	-	-	-
MA_19778g0020	--	-	-	-	-	-	-	-	-
MA_10435049g0010	LACS6	KAH9314266.1 hypothetical protein KI387_022893, partial [Taxus chinensis]	Metabolism;Metabolism;Cellular Processes;Metabolism;Metabolism	Global and overview maps;Global and overview maps;Transport and catabolism;Lipid metabolism;Lipid metabolism	ko01100//Metabolic pathways;ko01212//Fatty acid metabolism;ko04146//Peroxisome;ko00071//Fatty acid degradation;ko00061//Fatty acid biosynthesis	K01897;K01897;K01897;K01897;K01897	GO:0005575//cellular_component;GO:0005622//intracellular anatomical structure;GO:0005737//cytoplasm;GO:0005777//peroxisome;GO:0005778//peroxisomal membrane;GO:0009514//glyoxysome;GO:0016020//membrane;GO:0031090//organelle membrane;GO:0031903//microbody membrane;GO:0042579//microbody;GO:0043226//organelle;GO:0043227//membrane-bounded organelle;GO:0043229//intracellular organelle;GO:0043231//intrac…	GO:0000166//nucleotide binding;GO:0003674//molecular_function;GO:0003824//catalytic activity;GO:0003987//acetate-CoA ligase activity;GO:0004467//long-chain fatty acid-CoA ligase activity;GO:0005488//binding;GO:0005524//ATP binding;GO:0008668//(2,3-dihydroxybenzoyl)adenylate synthase activity;GO:0008756//o-succinylbenzoate-CoA ligase activity;GO:0015645//fatty acid ligase activity;GO:0016405//CoA-…	GO:0000302//response to reactive oxygen species;GO:0001101//response to acid chemical;GO:0001676//long-chain fatty acid metabolic process;GO:0006082//organic acid metabolic process;GO:0006629//lipid metabolic process;GO:0006631//fatty acid metabolic process;GO:0006950//response to stress;GO:0006970//response to osmotic stress;GO:0006979//response to oxidative stress;GO:0007275//multicellular orga…
MA_7895g0010	creC	XP_006854341.2 dystrophia myotonica WD repeat-containing protein isoform X1 [Amborella trichopoda]	-	-	-	-	GO:0005575//cellular_component;GO:0005622//intracellular anatomical structure;GO:0005634//nucleus;GO:0005737//cytoplasm;GO:0030428//cell septum;GO:0032153//cell division site;GO:0032991//protein-containing complex;GO:0043226//organelle;GO:0043227//membrane-bounded organelle;GO:0043229//intracellular organelle;GO:0043231//intracellular membrane-bounded organelle;GO:0051286//cell tip	GO:0005515//protein binding	GO:0006139//nucleobase-containing compound metabolic process;GO:0006351//transcription, DNA-templated;GO:0006355//regulation of transcription, DNA-templated;GO:0006464//cellular protein modification process;GO:0006508//proteolysis;GO:0006725//cellular aromatic compound metabolic process;GO:0006807//nitrogen compound metabolic process;GO:0007154//cell communication;GO:0007584//response to nutrient…
MA_10436710g0010	--	KAH9301209.1 hypothetical protein KI387_012792, partial [Taxus chinensis]	-	-	-	-	-	GO:0003674//molecular_function;GO:0003824//catalytic activity;GO:0016491//oxidoreductase activity;GO:0050112//inositol 2-dehydrogenase activity	GO:0008150//biological_process;GO:0008152//metabolic process;GO:0019310//inositol catabolic process
MA_6911g0010	At1g74260	KAH9304348.1 hypothetical protein KI387_008752, partial [Taxus chinensis]	Metabolism;Metabolism;Metabolism	Global and overview maps;Global and overview maps;Nucleotide metabolism	ko01100//Metabolic pathways;ko01110//Biosynthesis of secondary metabolites;ko00230//Purine metabolism	K01952;K01952;K01952	-	GO:0004642//phosphoribosylformylglycinamidine synthase activity	GO:0006189//'de novo' IMP biosynthetic process
MA_28507g0010	FBX5	KAH9318480.1 hypothetical protein KI387_020249, partial [Taxus chinensis]	-	-	-	-	GO:0005575//cellular_component;GO:0005622//intracellular anatomical structure;GO:0005634//nucleus;GO:0005737//cytoplasm;GO:0043226//organelle;GO:0043227//membrane-bounded organelle;GO:0043229//intracellular organelle;GO:0043231//intracellular membrane-bounded organelle	GO:0003674//molecular_function;GO:0005488//binding;GO:0005515//protein binding;GO:0008134//transcription factor binding	GO:0007275//multicellular organism development;GO:0008150//biological_process;GO:0009791//post-embryonic development;GO:0022622//root system development;GO:0032501//multicellular organismal process;GO:0032502//developmental process;GO:0048364//root development;GO:0048527//lateral root development;GO:0048528//post-embryonic root development;GO:0048731//system development;GO:0048856//anatomical str…
MA_93977g0010	--	KAH9306966.1 hypothetical protein KI387_011370 [Taxus chinensis]	-	-	-	-	-	-	-
MA_109150g0010	--	KAH9301005.1 hypothetical protein KI387_012588, partial [Taxus chinensis]	-	-	-	-	-	-	-
MA_156127g0010	At1g52310	ADE75729.1 unknown [Picea sitchensis]	-	-	-	-	GO:0005575//cellular_component;GO:0005886//plasma membrane;GO:0016020//membrane;GO:0016021//integral component of membrane;GO:0031224//intrinsic component of membrane;GO:0033644//host cell membrane;GO:0071944//cell periphery	GO:0000166//nucleotide binding;GO:0003674//molecular_function;GO:0003824//catalytic activity;GO:0004672//protein kinase activity;GO:0004674//protein serine/threonine kinase activity;GO:0004713//protein tyrosine kinase activity;GO:0004714//transmembrane receptor protein tyrosine kinase activity;GO:0004888//transmembrane signaling receptor activity;GO:0005261//cation channel activity;GO:0005488//bi…	GO:0006464//cellular protein modification process;GO:0006468//protein phosphorylation;GO:0006793//phosphorus metabolic process;GO:0006796//phosphate-containing compound metabolic process;GO:0006807//nitrogen compound metabolic process;GO:0007154//cell communication;GO:0007165//signal transduction;GO:0008150//biological_process;GO:0008152//metabolic process;GO:0009987//cellular process;GO:0016310/…
MA_41906g0020	--	KAH7671690.1 Proline-rich protein PRCC protein [Dioscorea alata]	-	-	-	-	GO:0005575//cellular_component;GO:0005622//intracellular anatomical structure;GO:0005634//nucleus;GO:0005654//nucleoplasm;GO:0016604//nuclear body;GO:0016607//nuclear speck;GO:0031974//membrane-enclosed lumen;GO:0031981//nuclear lumen;GO:0043226//organelle;GO:0043227//membrane-bounded organelle;GO:0043229//intracellular organelle;GO:0043231//intracellular membrane-bounded organelle;GO:0043233//or…	GO:0003674//molecular_function	GO:0000075//cell cycle checkpoint signaling;GO:0000278//mitotic cell cycle;GO:0000375//RNA splicing, via transesterification reactions;GO:0000377//RNA splicing, via transesterification reactions with bulged adenosine as nucleophile;GO:0000398//mRNA splicing, via spliceosome;GO:0006139//nucleobase-containing compound metabolic process;GO:0006396//RNA processing;GO:0006397//mRNA processing;GO:00067…
MA_83835g0010	PCNA	ABK26636.1 unknown [Picea sitchensis]	Genetic Information Processing;Genetic Information Processing;Genetic Information Processing;Genetic Information Processing	Replication and repair;Replication and repair;Replication and repair;Replication and repair	ko03420//Nucleotide excision repair;ko03030//DNA replication;ko03430//Mismatch repair;ko03410//Base excision repair	K04802;K04802;K04802;K04802	GO:0005575//cellular_component;GO:0005622//intracellular anatomical structure;GO:0005634//nucleus;GO:0030896//checkpoint clamp complex;GO:0043226//organelle;GO:0043227//membrane-bounded organelle;GO:0043229//intracellular organelle;GO:0043231//intracellular membrane-bounded organelle	GO:0003674//molecular_function;GO:0003676//nucleic acid binding;GO:0003677//DNA binding;GO:0005488//binding;GO:0030234//enzyme regulator activity;GO:0030337//DNA polymerase processivity factor activity;GO:0097159//organic cyclic compound binding;GO:0098772//molecular function regulator;GO:1901363//heterocyclic compound binding	GO:0000077//DNA damage checkpoint signaling;GO:0006139//nucleobase-containing compound metabolic process;GO:0006259//DNA metabolic process;GO:0006260//DNA replication;GO:0006275//regulation of DNA replication;GO:0006725//cellular aromatic compound metabolic process;GO:0006807//nitrogen compound metabolic process;GO:0008150//biological_process;GO:0008152//metabolic process;GO:0009058//biosynthetic…
MA_91811g0010	--	-	-	-	-	-	-	-	-
MA_108007g0020	RIDA	XP_031405149.1 reactive Intermediate Deaminase A, chloroplastic [Punica granatum]	-	-	-	-	GO:0005575//cellular_component;GO:0005622//intracellular anatomical structure;GO:0005737//cytoplasm;GO:0005739//mitochondrion;GO:0005773//vacuole;GO:0009507//chloroplast;GO:0009526//plastid envelope;GO:0009532//plastid stroma;GO:0009536//plastid;GO:0009570//chloroplast stroma;GO:0009579//thylakoid;GO:0009941//chloroplast envelope;GO:0031967//organelle envelope;GO:0031975//envelope;GO:0043226//org…	GO:0003674//molecular_function;GO:0003824//catalytic activity;GO:0016787//hydrolase activity;GO:0019239//deaminase activity	GO:0006082//organic acid metabolic process;GO:0006520//cellular amino acid metabolic process;GO:0006549//isoleucine metabolic process;GO:0006807//nitrogen compound metabolic process;GO:0008150//biological_process;GO:0008152//metabolic process;GO:0008652//cellular amino acid biosynthetic process;GO:0009058//biosynthetic process;GO:0009081//branched-chain amino acid metabolic process;GO:0009082//br…
MA_12699g0020	--	XP_020520658.1 uncharacterized protein LOC18430385 isoform X1 [Amborella trichopoda]	-	-	-	-	GO:0005575//cellular_component;GO:0005622//intracellular anatomical structure;GO:0005737//cytoplasm;GO:0005794//Golgi apparatus;GO:0012505//endomembrane system;GO:0043226//organelle;GO:0043227//membrane-bounded organelle;GO:0043229//intracellular organelle;GO:0043231//intracellular membrane-bounded organelle	-	GO:0000045//autophagosome assembly;GO:0006810//transport;GO:0006914//autophagy;GO:0006996//organelle organization;GO:0007033//vacuole organization;GO:0007034//vacuolar transport;GO:0008104//protein localization;GO:0008150//biological_process;GO:0008152//metabolic process;GO:0009056//catabolic process;GO:0009987//cellular process;GO:0015031//protein transport;GO:0015833//peptide transport;GO:00160…
MA_10437153g0010	SPL7	ABR17971.1 unknown [Picea sitchensis]	-	-	-	-	GO:0005575//cellular_component;GO:0005622//intracellular anatomical structure;GO:0005634//nucleus;GO:0005654//nucleoplasm;GO:0016604//nuclear body;GO:0016607//nuclear speck;GO:0031974//membrane-enclosed lumen;GO:0031981//nuclear lumen;GO:0043226//organelle;GO:0043227//membrane-bounded organelle;GO:0043229//intracellular organelle;GO:0043231//intracellular membrane-bounded organelle;GO:0043233//or…	GO:0003674//molecular_function;GO:0003676//nucleic acid binding;GO:0003677//DNA binding;GO:0005488//binding;GO:0005515//protein binding;GO:0042802//identical protein binding;GO:0042803//protein homodimerization activity;GO:0043167//ion binding;GO:0043169//cation binding;GO:0046872//metal ion binding;GO:0046983//protein dimerization activity;GO:0097159//organic cyclic compound binding;GO:1901363//…	GO:0006139//nucleobase-containing compound metabolic process;GO:0006351//transcription, DNA-templated;GO:0006355//regulation of transcription, DNA-templated;GO:0006725//cellular aromatic compound metabolic process;GO:0006807//nitrogen compound metabolic process;GO:0006950//response to stress;GO:0007154//cell communication;GO:0008150//biological_process;GO:0008152//metabolic process;GO:0009058//bi…
MA_10430977g0010	--	KAF7078315.1 hypothetical protein CFC21_082774 [Triticum aestivum]	-	-	-	-	-	GO:0005515//protein binding	GO:0006289//nucleotide-excision repair
MA_10434758g0010	GLTP1	KAH9325737.1 hypothetical protein KI387_005915, partial [Taxus chinensis]	-	-	-	-	GO:0005737//cytoplasm	GO:0120013//lipid transfer activity	GO:0120009//intermembrane lipid transfer
MA_10428617g0030	AKR2A	ABR16551.1 unknown [Picea sitchensis]	-	-	-	-	-	GO:0004455//ketol-acid reductoisomerase activity;GO:0005515//protein binding	GO:0009082//branched-chain amino acid biosynthetic process;GO:0019184//nonribosomal peptide biosynthetic process
MA_128667g0010	SPCC1827.05c	ABK23784.1 unknown [Picea sitchensis]	-	-	-	-	-	GO:0003676//nucleic acid binding	GO:0008380//RNA splicing
MA_92628g0020	MBD5	KAH9312772.1 hypothetical protein KI387_027807, partial [Taxus chinensis]	-	-	-	-	GO:0005575//cellular_component;GO:0005622//intracellular anatomical structure;GO:0005634//nucleus;GO:0043226//organelle;GO:0043227//membrane-bounded organelle;GO:0043229//intracellular organelle;GO:0043231//intracellular membrane-bounded organelle	GO:0000166//nucleotide binding;GO:0003674//molecular_function;GO:0003676//nucleic acid binding;GO:0003677//DNA binding;GO:0005488//binding;GO:0008327//methyl-CpG binding;GO:0036094//small molecule binding;GO:0043565//sequence-specific DNA binding;GO:0097159//organic cyclic compound binding;GO:1901265//nucleoside phosphate binding;GO:1901363//heterocyclic compound binding	GO:0006139//nucleobase-containing compound metabolic process;GO:0006351//transcription, DNA-templated;GO:0006355//regulation of transcription, DNA-templated;GO:0006725//cellular aromatic compound metabolic process;GO:0006807//nitrogen compound metabolic process;GO:0008150//biological_process;GO:0008152//metabolic process;GO:0009058//biosynthetic process;GO:0009059//macromolecule biosynthetic proc…
MA_58118g0010	FRL4A	ABK24919.1 unknown [Picea sitchensis]	-	-	-	-	-	-	-
MA_122773g0010	--	EOY07639.1 Ankyrin repeat family protein isoform 2 [Theobroma cacao]	-	-	-	-	-	GO:0005515//protein binding;GO:0097367//carbohydrate derivative binding	GO:1901135//carbohydrate derivative metabolic process
MA_92507g0010	SMT1	ACN40367.1 unknown [Picea sitchensis]	Metabolism;Metabolism;Metabolism	Global and overview maps;Global and overview maps;Lipid metabolism	ko01100//Metabolic pathways;ko01110//Biosynthesis of secondary metabolites;ko00100//Steroid biosynthesis	K00559;K00559;K00559	GO:0005575//cellular_component;GO:0005622//intracellular anatomical structure;GO:0005737//cytoplasm;GO:0005773//vacuole;GO:0005783//endoplasmic reticulum;GO:0005811//lipid droplet;GO:0005911//cell-cell junction;GO:0009506//plasmodesma;GO:0012505//endomembrane system;GO:0030054//cell junction;GO:0043226//organelle;GO:0043227//membrane-bounded organelle;GO:0043228//non-membrane-bounded organelle;GO…	GO:0003674//molecular_function;GO:0003824//catalytic activity;GO:0003838//sterol 24-C-methyltransferase activity;GO:0008168//methyltransferase activity;GO:0008169//C-methyltransferase activity;GO:0008170//N-methyltransferase activity;GO:0008171//O-methyltransferase activity;GO:0008689//3-demethylubiquinone-9 3-O-methyltransferase activity;GO:0008757//S-adenosylmethionine-dependent methyltransfera…	GO:0000003//reproduction;GO:0003006//developmental process involved in reproduction;GO:0006400//tRNA modification;GO:0006629//lipid metabolic process;GO:0006694//steroid biosynthetic process;GO:0006744//ubiquinone biosynthetic process;GO:0006950//response to stress;GO:0006970//response to osmotic stress;GO:0006972//hyperosmotic response;GO:0007275//multicellular organism development;GO:0008150//b…
MA_10437264g0010	LPD2	ABR16254.1 unknown [Picea sitchensis]	Metabolism;Metabolism;Metabolism;Metabolism;Metabolism;Metabolism;Metabolism;Metabolism;Metabolism;Metabolism;Metabolism;Metabolism	Global and overview maps;Global and overview maps;Global and overview maps;Carbohydrate metabolism;Carbohydrate metabolism;Amino acid metabolism;Carbohydrate metabolism;Amino acid metabolism;Carbohydrate metabolism;Amino acid metabolism;Carbohydrate metabolism;Amino acid metabolism	ko01100//Metabolic pathways;ko01110//Biosynthesis of secondary metabolites;ko01200//Carbon metabolism;ko00010//Glycolysis / Gluconeogenesis;ko00620//Pyruvate metabolism;ko00280//Valine, leucine and isoleucine degradation;ko00630//Glyoxylate and dicarboxylate metabolism;ko00380//Tryptophan metabolism;ko00020//Citrate cycle (TCA cycle);ko00260//Glycine, serine and threonine metabolism;ko00640//Prop…	K00382;K00382;K00382;K00382;K00382;K00382;K00382;K00382;K00382;K00382;K00382;K00382	-	GO:0004148//dihydrolipoyl dehydrogenase activity;GO:0004362//glutathione-disulfide reductase (NADPH) activity;GO:0015042//trypanothione-disulfide reductase activity;GO:0016152//mercury (II) reductase activity;GO:0016491//oxidoreductase activity;GO:0016616//oxidoreductase activity, acting on the CH-OH group of donors, NAD or NADP as acceptor;GO:0050451//CoA-disulfide reductase activity;GO:0050627/…	GO:0006096//glycolytic process;GO:0010126//mycothiol metabolic process;GO:0045454//cell redox homeostasis;GO:0046689//response to mercury ion;GO:0051068//dihydrolipoamide metabolic process
MA_10430445g0010	ARP6	AIZ74326.1 actin related protein 6, partial [Pinus massoniana]	-	-	-	-	GO:0005575//cellular_component;GO:0005622//intracellular anatomical structure;GO:0005634//nucleus;GO:0005737//cytoplasm;GO:0043226//organelle;GO:0043227//membrane-bounded organelle;GO:0043229//intracellular organelle;GO:0043231//intracellular membrane-bounded organelle	GO:0003674//molecular_function;GO:0005198//structural molecule activity;GO:0005200//structural constituent of cytoskeleton	GO:0006325//chromatin organization;GO:0006338//chromatin remodeling;GO:0006355//regulation of transcription, DNA-templated;GO:0006950//response to stress;GO:0006952//defense response;GO:0006970//response to osmotic stress;GO:0006996//organelle organization;GO:0007010//cytoskeleton organization;GO:0007275//multicellular organism development;GO:0008150//biological_process;GO:0008283//cell populatio…
MA_10430681g0030	EXL2	ABK21569.1 unknown [Picea sitchensis]	-	-	-	-	-	-	-
MA_39508g0010	SAC3A	KAH9302764.1 hypothetical protein KI387_014347, partial [Taxus chinensis]	-	-	-	-	GO:0005575//cellular_component;GO:0005622//intracellular anatomical structure;GO:0005634//nucleus;GO:0043226//organelle;GO:0043227//membrane-bounded organelle;GO:0043229//intracellular organelle;GO:0043231//intracellular membrane-bounded organelle	-	-
MA_10431562g0020	--	KAH9314201.1 hypothetical protein KI387_022828, partial [Taxus chinensis]	-	-	-	-	GO:0000139//Golgi membrane;GO:0005575//cellular_component;GO:0005622//intracellular anatomical structure;GO:0005737//cytoplasm;GO:0005794//Golgi apparatus;GO:0005795//Golgi stack;GO:0012505//endomembrane system;GO:0016020//membrane;GO:0016021//integral component of membrane;GO:0031090//organelle membrane;GO:0031224//intrinsic component of membrane;GO:0031984//organelle subcompartment;GO:0031985//…	-	GO:0000301//retrograde transport, vesicle recycling within Golgi;GO:0006810//transport;GO:0006891//intra-Golgi vesicle-mediated transport;GO:0006996//organelle organization;GO:0007030//Golgi organization;GO:0008150//biological_process;GO:0009987//cellular process;GO:0010256//endomembrane system organization;GO:0016043//cellular component organization;GO:0016192//vesicle-mediated transport;GO:0048…
MA_19362g0020	--	-	-	-	-	-	-	-	-
MA_10435049g0020	LACS6	KAH9314266.1 hypothetical protein KI387_022893, partial [Taxus chinensis]	Metabolism;Metabolism;Cellular Processes;Metabolism;Metabolism	Global and overview maps;Global and overview maps;Transport and catabolism;Lipid metabolism;Lipid metabolism	ko01100//Metabolic pathways;ko01212//Fatty acid metabolism;ko04146//Peroxisome;ko00071//Fatty acid degradation;ko00061//Fatty acid biosynthesis	K01897;K01897;K01897;K01897;K01897	-	-	-
MA_96898g0010	U2AF65B	KAH9314204.1 hypothetical protein KI387_022831 [Taxus chinensis]	Genetic Information Processing	Transcription	ko03040//Spliceosome	K12837	GO:0005575//cellular_component;GO:0005622//intracellular anatomical structure;GO:0005634//nucleus;GO:0043226//organelle;GO:0043227//membrane-bounded organelle;GO:0043229//intracellular organelle;GO:0043231//intracellular membrane-bounded organelle	GO:0003674//molecular_function;GO:0003676//nucleic acid binding;GO:0003723//RNA binding;GO:0005488//binding;GO:0097159//organic cyclic compound binding;GO:1901363//heterocyclic compound binding	GO:0006139//nucleobase-containing compound metabolic process;GO:0006396//RNA processing;GO:0006397//mRNA processing;GO:0006725//cellular aromatic compound metabolic process;GO:0006807//nitrogen compound metabolic process;GO:0008150//biological_process;GO:0008152//metabolic process;GO:0008380//RNA splicing;GO:0009987//cellular process;GO:0010467//gene expression;GO:0016070//RNA metabolic process;G…
MA_15423g0010	--	-	-	-	-	-	-	-	-
MA_10427640g0010	CPLS1	ADE75982.1 unknown [Picea sitchensis]	-	-	-	-	-	-	GO:0006807//nitrogen compound metabolic process;GO:0008150//biological_process;GO:0008152//metabolic process;GO:0009056//catabolic process;GO:0009057//macromolecule catabolic process;GO:0019538//protein metabolic process;GO:0030163//protein catabolic process;GO:0043170//macromolecule metabolic process;GO:0044238//primary metabolic process;GO:0071704//organic substance metabolic process;GO:1901564…
MA_10426556g0010	HSP15.7	ABK26632.1 unknown [Picea sitchensis]	Genetic Information Processing	Folding, sorting and degradation	ko04141//Protein processing in endoplasmic reticulum	K13993	GO:0005575//cellular_component;GO:0005622//intracellular anatomical structure;GO:0005737//cytoplasm;GO:0005777//peroxisome;GO:0005782//peroxisomal matrix;GO:0031907//microbody lumen;GO:0031974//membrane-enclosed lumen;GO:0042579//microbody;GO:0043226//organelle;GO:0043227//membrane-bounded organelle;GO:0043229//intracellular organelle;GO:0043231//intracellular membrane-bounded organelle;GO:004323…	-	GO:0000302//response to reactive oxygen species;GO:0006457//protein folding;GO:0006950//response to stress;GO:0006979//response to oxidative stress;GO:0008150//biological_process;GO:0009266//response to temperature stimulus;GO:0009408//response to heat;GO:0009628//response to abiotic stimulus;GO:0009987//cellular process;GO:0042221//response to chemical;GO:0050896//response to stimulus;GO:1901700…
MA_62890g0010	AAE16	ADE76955.1 unknown [Picea sitchensis]	Metabolism;Metabolism;Cellular Processes;Metabolism;Metabolism	Global and overview maps;Global and overview maps;Transport and catabolism;Lipid metabolism;Lipid metabolism	ko01100//Metabolic pathways;ko01212//Fatty acid metabolism;ko04146//Peroxisome;ko00071//Fatty acid degradation;ko00061//Fatty acid biosynthesis	K01897;K01897;K01897;K01897;K01897	-	GO:0008756//o-succinylbenzoate-CoA ligase activity	GO:0009234//menaquinone biosynthetic process
MA_181010g0020	--	-	-	-	-	-	-	GO:0005515//protein binding	-
MA_43727g0010	PCMP-H36	XP_038983225.1 putative pentatricopeptide repeat-containing protein At2g01510 [Phoenix dactylifera]	-	-	-	-	GO:0005575//cellular_component;GO:0005622//intracellular anatomical structure;GO:0043226//organelle;GO:0043227//membrane-bounded organelle;GO:0043229//intracellular organelle;GO:0043231//intracellular membrane-bounded organelle	GO:0003674//molecular_function;GO:0003676//nucleic acid binding;GO:0003723//RNA binding;GO:0003824//catalytic activity;GO:0004518//nuclease activity;GO:0004519//endonuclease activity;GO:0005488//binding;GO:0008270//zinc ion binding;GO:0016787//hydrolase activity;GO:0016788//hydrolase activity, acting on ester bonds;GO:0043167//ion binding;GO:0043169//cation binding;GO:0045182//translation regulat…	GO:0006139//nucleobase-containing compound metabolic process;GO:0006417//regulation of translation;GO:0006725//cellular aromatic compound metabolic process;GO:0006807//nitrogen compound metabolic process;GO:0008150//biological_process;GO:0008152//metabolic process;GO:0009451//RNA modification;GO:0009987//cellular process;GO:0016070//RNA metabolic process;GO:0034641//cellular nitrogen compound met…
MA_49831g0010	At4g30250	ABK27085.1 unknown [Picea sitchensis]	-	-	-	-	GO:0000502//proteasome complex;GO:0009379//Holliday junction helicase complex	GO:0003723//RNA binding;GO:0003724//RNA helicase activity;GO:0004222//metalloendopeptidase activity;GO:0004252//serine-type endopeptidase activity;GO:0004386//helicase activity;GO:0005524//ATP binding;GO:0009378//four-way junction helicase activity;GO:0016818//hydrolase activity, acting on acid anhydrides, in phosphorus-containing anhydrides;GO:0016887//ATP hydrolysis activity	GO:0006281//DNA repair;GO:0006310//DNA recombination;GO:0006508//proteolysis;GO:0010498//proteasomal protein catabolic process;GO:0019941//modification-dependent protein catabolic process;GO:0032297//negative regulation of DNA-dependent DNA replication initiation;GO:0051301//cell division
MA_13218g0010	--	KAH9299991.1 hypothetical protein KI387_011574, partial [Taxus chinensis]	Metabolism;Metabolism;Metabolism;Metabolism	Global and overview maps;Amino acid metabolism;Amino acid metabolism;Energy metabolism	ko01100//Metabolic pathways;ko00250//Alanine, aspartate and glutamate metabolism;ko00220//Arginine biosynthesis;ko00910//Nitrogen metabolism	K00262;K00262;K00262;K00262	-	GO:0016491//oxidoreductase activity	GO:0006520//cellular amino acid metabolic process;GO:0043666//regulation of phosphoprotein phosphatase activity
MA_12198g0010	AMSH3	ABK23159.1 unknown [Picea sitchensis]	Cellular Processes	Transport and catabolism	ko04144//Endocytosis	K11866	-	-	-
MA_60036g0020	--	-	-	-	-	-	-	-	-
MA_190350g0010	--	ABK24919.1 unknown [Picea sitchensis]	-	-	-	-	-	GO:0004559//alpha-mannosidase activity	GO:0006013//mannose metabolic process
MA_103146g0010	--	-	-	-	-	-	-	-	-
MA_67877g0010	--	KAH9314690.1 hypothetical protein KI387_023317, partial [Taxus chinensis]	-	-	-	-	-	GO:0005515//protein binding;GO:0016831//carboxy-lyase activity;GO:0030170//pyridoxal phosphate binding	GO:0019752//carboxylic acid metabolic process
MA_10435667g0020	--	CAG1860180.1 unnamed protein product, partial [Musa acuminata subsp. malaccensis] [Musa acuminata]	-	-	-	-	-	GO:0003723//RNA binding	GO:0006396//RNA processing
MA_10433250g0020	PCFS4	KAH9325763.1 hypothetical protein KI387_005941, partial [Taxus chinensis]	Genetic Information Processing	Translation	ko03015//mRNA surveillance pathway	K14400	GO:0005575//cellular_component;GO:0005622//intracellular anatomical structure;GO:0005634//nucleus;GO:0005654//nucleoplasm;GO:0005737//cytoplasm;GO:0005849//mRNA cleavage factor complex;GO:0031974//membrane-enclosed lumen;GO:0031981//nuclear lumen;GO:0032991//protein-containing complex;GO:0043226//organelle;GO:0043227//membrane-bounded organelle;GO:0043229//intracellular organelle;GO:0043231//intr…	GO:0000993//RNA polymerase II complex binding;GO:0001098//basal transcription machinery binding;GO:0001099//basal RNA polymerase II transcription machinery binding;GO:0003674//molecular_function;GO:0003676//nucleic acid binding;GO:0003723//RNA binding;GO:0003729//mRNA binding;GO:0005488//binding;GO:0005515//protein binding;GO:0019899//enzyme binding;GO:0043167//ion binding;GO:0043169//cation bind…	GO:0000003//reproduction;GO:0003006//developmental process involved in reproduction;GO:0006139//nucleobase-containing compound metabolic process;GO:0006351//transcription, DNA-templated;GO:0006353//DNA-templated transcription, termination;GO:0006366//transcription by RNA polymerase II;GO:0006369//termination of RNA polymerase II transcription;GO:0006378//mRNA polyadenylation;GO:0006379//mRNA clea…
MA_10435137g0010	Os06g0731800	ABR18368.1 unknown [Picea sitchensis]	-	-	-	-	GO:0005575//cellular_component;GO:0005622//intracellular anatomical structure;GO:0005737//cytoplasm;GO:0005794//Golgi apparatus;GO:0005798//Golgi-associated vesicle;GO:0005856//cytoskeleton;GO:0005886//plasma membrane;GO:0005905//clathrin-coated pit;GO:0009504//cell plate;GO:0009507//chloroplast;GO:0009524//phragmoplast;GO:0009526//plastid envelope;GO:0009536//plastid;GO:0009941//chloroplast enve…	GO:0003674//molecular_function;GO:0005198//structural molecule activity;GO:0005488//binding;GO:0005515//protein binding;GO:0030276//clathrin binding;GO:0032050//clathrin heavy chain binding;GO:0042802//identical protein binding	GO:0006810//transport;GO:0006886//intracellular protein transport;GO:0006897//endocytosis;GO:0006898//receptor-mediated endocytosis;GO:0008104//protein localization;GO:0008150//biological_process;GO:0015031//protein transport;GO:0015833//peptide transport;GO:0016192//vesicle-mediated transport;GO:0033036//macromolecule localization;GO:0034613//cellular protein localization;GO:0042886//amide trans…
MA_10429322g0010	SMC3	KAH9331373.1 hypothetical protein KI387_003481 [Taxus chinensis]	-	-	-	-	GO:0000775//chromosome, centromeric region;GO:0000785//chromatin;GO:0000793//condensed chromosome;GO:0005575//cellular_component;GO:0005622//intracellular anatomical structure;GO:0005634//nucleus;GO:0005694//chromosome;GO:0005737//cytoplasm;GO:0005819//spindle;GO:0005856//cytoskeleton;GO:0005887//integral component of plasma membrane;GO:0005911//cell-cell junction;GO:0008278//cohesin complex;GO:0…	GO:0000166//nucleotide binding;GO:0003674//molecular_function;GO:0003682//chromatin binding;GO:0003824//catalytic activity;GO:0004672//protein kinase activity;GO:0004674//protein serine/threonine kinase activity;GO:0005198//structural molecule activity;GO:0005488//binding;GO:0005515//protein binding;GO:0005524//ATP binding;GO:0015415//ATPase-coupled phosphate ion transmembrane transporter activit…	GO:0000003//reproduction;GO:0000819//sister chromatid segregation;GO:0006139//nucleobase-containing compound metabolic process;GO:0006259//DNA metabolic process;GO:0006281//DNA repair;GO:0006310//DNA recombination;GO:0006464//cellular protein modification process;GO:0006468//protein phosphorylation;GO:0006725//cellular aromatic compound metabolic process;GO:0006793//phosphorus metabolic process;G…
MA_13799g0010	FEI2	KAH9320607.1 hypothetical protein KI387_015246, partial [Taxus chinensis]	-	-	-	-	-	-	-
MA_10430035g0010	EXLA2	ADM74639.1 expansin-like protein, partial [Picea sitchensis]	-	-	-	-	GO:0005575//cellular_component;GO:0005576//extracellular region;GO:0005618//cell wall;GO:0005622//intracellular anatomical structure;GO:0005737//cytoplasm;GO:0005794//Golgi apparatus;GO:0005911//cell-cell junction;GO:0009505//plant-type cell wall;GO:0009506//plasmodesma;GO:0012505//endomembrane system;GO:0016020//membrane;GO:0016021//integral component of membrane;GO:0030054//cell junction;GO:003…	-	-
MA_10435635g0010	--	KAH9301480.1 hypothetical protein KI387_013063, partial [Taxus chinensis]	-	-	-	-	-	-	-
MA_20450g0010	--	KAH9325338.1 hypothetical protein KI387_005516, partial [Taxus chinensis]	-	-	-	-	-	-	-
MA_12796g0010	SEU	XP_020531697.1 transcriptional corepressor SEUSS [Amborella trichopoda]	-	-	-	-	GO:0005575//cellular_component;GO:0005622//intracellular anatomical structure;GO:0005634//nucleus;GO:0005654//nucleoplasm;GO:0005737//cytoplasm;GO:0031974//membrane-enclosed lumen;GO:0031981//nuclear lumen;GO:0043226//organelle;GO:0043227//membrane-bounded organelle;GO:0043229//intracellular organelle;GO:0043231//intracellular membrane-bounded organelle;GO:0043233//organelle lumen;GO:0070013//int…	GO:0003674//molecular_function;GO:0003676//nucleic acid binding;GO:0003677//DNA binding;GO:0003712//transcription coregulator activity;GO:0003714//transcription corepressor activity;GO:0005488//binding;GO:0005515//protein binding;GO:0046982//protein heterodimerization activity;GO:0046983//protein dimerization activity;GO:0060090//molecular adaptor activity;GO:0097159//organic cyclic compound bind…	GO:0000003//reproduction;GO:0001666//response to hypoxia;GO:0003006//developmental process involved in reproduction;GO:0006139//nucleobase-containing compound metabolic process;GO:0006351//transcription, DNA-templated;GO:0006355//regulation of transcription, DNA-templated;GO:0006725//cellular aromatic compound metabolic process;GO:0006807//nitrogen compound metabolic process;GO:0006950//response …
MA_15827g0010	ELC	KAH9329806.1 hypothetical protein KI387_001914, partial [Taxus chinensis]	Cellular Processes	Transport and catabolism	ko04144//Endocytosis	K12183	-	-	GO:0006464//cellular protein modification process;GO:0015031//protein transport
MA_10435486g0020	At3g26560	CAA2933482.1 probable pre-mRNA-splicing factor ATP-dependent RNA helicase DEAH5 [Olea europaea subsp. europaea] [Olea europaea]	Genetic Information Processing	Transcription	ko03040//Spliceosome	K12818	-	-	GO:0006139//nucleobase-containing compound metabolic process
MA_10429182g0010	ARP1	KAH9309492.1 hypothetical protein KI387_037403, partial [Taxus chinensis]	-	-	-	-	-	GO:0003676//nucleic acid binding	GO:0008380//RNA splicing
MA_10433454g0020	SAHH	ABR16547.1 unknown [Picea sitchensis]	Metabolism;Metabolism	Global and overview maps;Amino acid metabolism	ko01100//Metabolic pathways;ko00270//Cysteine and methionine metabolism	K01251;K01251	GO:0005737//cytoplasm	GO:0003824//catalytic activity;GO:0004013//adenosylhomocysteinase activity;GO:0004455//ketol-acid reductoisomerase activity;GO:0004488//methylenetetrahydrofolate dehydrogenase (NADP+) activity;GO:0051287//NAD binding	GO:0006730//one-carbon metabolic process;GO:0006813//potassium ion transport;GO:0008652//cellular amino acid biosynthetic process;GO:0009097//isoleucine biosynthetic process;GO:0009099//valine biosynthetic process;GO:0030436//asexual sporulation
MA_10719g0010	--	-	-	-	-	-	-	-	-
MA_10436629g0030	--	KAA3490536.1 ubiquitin domain-containing protein 1 [Gossypium australe]	-	-	-	-	-	-	-
MA_442802g0010	BRADI_1g24377v3	ADW94527.1 putative TIR-NBS-LRR protein [Pinus monticola]	-	-	-	-	GO:0005575//cellular_component;GO:0005622//intracellular anatomical structure;GO:0005737//cytoplasm	GO:0000166//nucleotide binding;GO:0003674//molecular_function;GO:0005488//binding;GO:0005515//protein binding;GO:0005524//ATP binding;GO:0017076//purine nucleotide binding;GO:0030554//adenyl nucleotide binding;GO:0032553//ribonucleotide binding;GO:0032555//purine ribonucleotide binding;GO:0032559//adenyl ribonucleotide binding;GO:0035639//purine ribonucleoside triphosphate binding;GO:0036094//sma…	GO:0002376//immune system process;GO:0006950//response to stress;GO:0006952//defense response;GO:0006955//immune response;GO:0007154//cell communication;GO:0007165//signal transduction;GO:0008150//biological_process;GO:0008219//cell death;GO:0009626//plant-type hypersensitive response;GO:0009987//cellular process;GO:0012501//programmed cell death;GO:0023052//signaling;GO:0033554//cellular respons…
MA_12699g0010	--	-	-	-	-	-	-	-	-
MA_15705g0010	--	-	-	-	-	-	-	-	-
MA_14912g0010	--	-	-	-	-	-	-	-	-
MA_25647g0020	--	ABK25336.1 unknown [Picea sitchensis]	-	-	-	-	-	GO:0004129//cytochrome-c oxidase activity;GO:0004866//endopeptidase inhibitor activity	GO:0010951//negative regulation of endopeptidase activity
MA_35866g0010	--	-	-	-	-	-	-	-	-
MA_10427001g0030	At3g49725	XP_010248316.1 PREDICTED: GTP-binding protein At3g49725, chloroplastic [Nelumbo nucifera]	-	-	-	-	GO:0005575//cellular_component;GO:0005622//intracellular anatomical structure;GO:0005737//cytoplasm;GO:0009507//chloroplast;GO:0009536//plastid;GO:0043226//organelle;GO:0043227//membrane-bounded organelle;GO:0043229//intracellular organelle;GO:0043231//intracellular membrane-bounded organelle	GO:0000166//nucleotide binding;GO:0001882//nucleoside binding;GO:0001883//purine nucleoside binding;GO:0003674//molecular_function;GO:0005488//binding;GO:0005525//GTP binding;GO:0017076//purine nucleotide binding;GO:0019001//guanyl nucleotide binding;GO:0032549//ribonucleoside binding;GO:0032550//purine ribonucleoside binding;GO:0032553//ribonucleotide binding;GO:0032555//purine ribonucleotide bi…	GO:0008150//biological_process
MA_93486g0010	TUBA1	ACN40824.1 unknown [Picea sitchensis]	Cellular Processes	Transport and catabolism	ko04145//Phagosome	K07374	GO:0005575//cellular_component;GO:0005622//intracellular anatomical structure;GO:0005737//cytoplasm;GO:0005856//cytoskeleton;GO:0005874//microtubule;GO:0015630//microtubule cytoskeleton;GO:0043226//organelle;GO:0043228//non-membrane-bounded organelle;GO:0043229//intracellular organelle;GO:0043232//intracellular non-membrane-bounded organelle;GO:0099080//supramolecular complex;GO:0099081//supramol…	GO:0000166//nucleotide binding;GO:0001882//nucleoside binding;GO:0001883//purine nucleoside binding;GO:0003674//molecular_function;GO:0003824//catalytic activity;GO:0003924//GTPase activity;GO:0005198//structural molecule activity;GO:0005200//structural constituent of cytoskeleton;GO:0005488//binding;GO:0005525//GTP binding;GO:0016462//pyrophosphatase activity;GO:0016787//hydrolase activity;GO:00…	GO:0000910//cytokinesis;GO:0006996//organelle organization;GO:0007010//cytoskeleton organization;GO:0007017//microtubule-based process;GO:0008150//biological_process;GO:0009987//cellular process;GO:0016043//cellular component organization;GO:0071840//cellular component organization or biogenesis
MA_9227g0010	PAP4	ABR17561.1 unknown [Picea sitchensis]	Metabolism;Metabolism	Global and overview maps;Metabolism of cofactors and vitamins	ko01100//Metabolic pathways;ko00740//Riboflavin metabolism	K14379;K14379	-	GO:0004527//exonuclease activity;GO:0016787//hydrolase activity	GO:0006260//DNA replication;GO:0006310//DNA recombination
MA_106270g0020	--	XP_011620713.1 splicing factor 3B subunit 1 [Amborella trichopoda]	Genetic Information Processing	Transcription	ko03040//Spliceosome	K12828	-	-	-
MA_10436171g0010	cnrB	KAH9299229.1 hypothetical protein KI387_030911 [Taxus chinensis]	-	-	-	-	GO:0016021//integral component of membrane	-	-
MA_10435761g0010	CYP86A22	PPD71969.1 hypothetical protein GOBAR_DD31135 [Gossypium barbadense]	Metabolism;Metabolism	Global and overview maps;Lipid metabolism	ko01100//Metabolic pathways;ko00073//Cutin, suberine and wax biosynthesis	K15398;K15398	GO:0005575//cellular_component;GO:0016020//membrane;GO:0016021//integral component of membrane;GO:0031224//intrinsic component of membrane	GO:0003674//molecular_function;GO:0003824//catalytic activity;GO:0004497//monooxygenase activity;GO:0005488//binding;GO:0005506//iron ion binding;GO:0016491//oxidoreductase activity;GO:0016705//oxidoreductase activity, acting on paired donors, with incorporation or reduction of molecular oxygen;GO:0016712//oxidoreductase activity, acting on paired donors, with incorporation or reduction of molecu…	GO:0006082//organic acid metabolic process;GO:0006629//lipid metabolic process;GO:0006631//fatty acid metabolic process;GO:0006950//response to stress;GO:0006952//defense response;GO:0008150//biological_process;GO:0008152//metabolic process;GO:0009987//cellular process;GO:0019752//carboxylic acid metabolic process;GO:0032787//monocarboxylic acid metabolic process;GO:0043436//oxoacid metabolic pro…
MA_6847g0010	--	-	-	-	-	-	-	-	-
MA_18571g0010	PP2AB1	XP_031489625.1 serine/threonine protein phosphatase 2A 55 kDa regulatory subunit B beta isoform isoform X2 [Nymphaea colorata]	Genetic Information Processing	Translation	ko03015//mRNA surveillance pathway	K04354	GO:0005739//mitochondrion	-	-
MA_10433454g0030	--	-	-	-	-	-	-	-	-
MA_37764g0010	CIP7	KAH9305730.1 hypothetical protein KI387_010134 [Taxus chinensis]	-	-	-	-	-	-	-
MA_5596g0010	PP5	ABR18386.1 unknown [Picea sitchensis]	-	-	-	-	-	-	-
MA_63773g0010	ERECTA	RWR95898.1 LRR receptor-like serine/threonine-protein kinase ERECTA isoform X2 [Cinnamomum micranthum f. kanehirae]	Environmental Information Processing	Signal transduction	ko04016//MAPK signaling pathway - plant	K20718	-	GO:0005515//protein binding	-
MA_45897g0010	EIF1AY	ABK21455.1 unknown [Picea sitchensis]	-	-	-	-	-	GO:0003674//molecular_function;GO:0003676//nucleic acid binding;GO:0003723//RNA binding;GO:0003743//translation initiation factor activity;GO:0005488//binding;GO:0008135//translation factor activity, RNA binding;GO:0097159//organic cyclic compound binding;GO:1901363//heterocyclic compound binding	GO:0006412//translation;GO:0006413//translational initiation;GO:0006518//peptide metabolic process;GO:0006807//nitrogen compound metabolic process;GO:0008150//biological_process;GO:0008152//metabolic process;GO:0009058//biosynthetic process;GO:0009059//macromolecule biosynthetic process;GO:0009987//cellular process;GO:0010467//gene expression;GO:0019538//protein metabolic process;GO:0034641//cell…
MA_132683g0020	RMA2	XP_030525869.1 uncharacterized protein LOC115737718 [Rhodamnia argentea]	Genetic Information Processing	Folding, sorting and degradation	ko04141//Protein processing in endoplasmic reticulum	K10666	GO:0000109//nucleotide-excision repair complex;GO:0005680//anaphase-promoting complex	GO:0008270//zinc ion binding;GO:0046872//metal ion binding;GO:0061630//ubiquitin protein ligase activity;GO:0097602//cullin family protein binding	GO:0006289//nucleotide-excision repair;GO:0031145//anaphase-promoting complex-dependent catabolic process
MA_10426386g0010	PUB4	KAH9307816.1 hypothetical protein KI387_035727, partial [Taxus chinensis]	-	-	-	-	-	-	-
MA_10429385g0010	--	KAH9301514.1 hypothetical protein KI387_013097, partial [Taxus chinensis]	-	-	-	-	-	-	-
MA_104210g0010	NAP1;2	XP_010321082.1 nucleosome assembly protein 1;2 isoform X2 [Solanum lycopersicum]	-	-	-	-	GO:0005634//nucleus	-	GO:0006334//nucleosome assembly
MA_25647g0010	--	-	-	-	-	-	-	-	-
MA_10435644g0010	RPL34	ABK21481.1 unknown [Picea sitchensis]	Genetic Information Processing	Translation	ko03010//Ribosome	K02914	GO:0000315//organellar large ribosomal subunit;GO:0005575//cellular_component;GO:0005622//intracellular anatomical structure;GO:0005737//cytoplasm;GO:0005840//ribosome;GO:0009507//chloroplast;GO:0009536//plastid;GO:0022625//cytosolic large ribosomal subunit;GO:0032991//protein-containing complex;GO:0043226//organelle;GO:0043227//membrane-bounded organelle;GO:0043228//non-membrane-bounded organell…	GO:0003674//molecular_function;GO:0003676//nucleic acid binding;GO:0003723//RNA binding;GO:0003735//structural constituent of ribosome;GO:0005198//structural molecule activity;GO:0005488//binding;GO:0019843//rRNA binding;GO:0097159//organic cyclic compound binding;GO:1901363//heterocyclic compound binding	GO:0006412//translation;GO:0006518//peptide metabolic process;GO:0006807//nitrogen compound metabolic process;GO:0008150//biological_process;GO:0008152//metabolic process;GO:0009058//biosynthetic process;GO:0009059//macromolecule biosynthetic process;GO:0009987//cellular process;GO:0010467//gene expression;GO:0019538//protein metabolic process;GO:0034641//cellular nitrogen compound metabolic proc…
MA_10436952g0010	PEX5	KAH9301941.1 hypothetical protein KI387_013524, partial [Taxus chinensis]	Cellular Processes	Transport and catabolism	ko04146//Peroxisome	K13342	GO:0005575//cellular_component;GO:0005622//intracellular anatomical structure;GO:0005737//cytoplasm;GO:0005777//peroxisome;GO:0005778//peroxisomal membrane;GO:0005829//cytosol;GO:0016020//membrane;GO:0031090//organelle membrane;GO:0031903//microbody membrane;GO:0042579//microbody;GO:0043226//organelle;GO:0043227//membrane-bounded organelle;GO:0043229//intracellular organelle;GO:0043231//intracell…	GO:0000268//peroxisome targeting sequence binding;GO:0003674//molecular_function;GO:0005048//signal sequence binding;GO:0005052//peroxisome matrix targeting signal-1 binding;GO:0005488//binding;GO:0005515//protein binding;GO:0033218//amide binding;GO:0042277//peptide binding	GO:0006605//protein targeting;GO:0006625//protein targeting to peroxisome;GO:0006810//transport;GO:0006886//intracellular protein transport;GO:0006996//organelle organization;GO:0007031//peroxisome organization;GO:0008104//protein localization;GO:0008150//biological_process;GO:0009719//response to endogenous stimulus;GO:0009725//response to hormone;GO:0009733//response to auxin;GO:0009987//cellul…
MA_423393g0010	SPA3	XP_010260210.1 PREDICTED: protein SPA1-RELATED 3-like isoform X1 [Nelumbo nucifera]	-	-	-	-	-	GO:0005515//protein binding	-
MA_99207g0020	ASP5	ABK24563.1 unknown [Picea sitchensis]	Metabolism;Metabolism;Metabolism;Metabolism;Metabolism;Metabolism;Metabolism;Metabolism;Metabolism;Metabolism;Metabolism;Metabolism;Metabolism	Global and overview maps;Global and overview maps;Global and overview maps;Amino acid metabolism;Amino acid metabolism;Amino acid metabolism;Amino acid metabolism;Amino acid metabolism;Global and overview maps;Amino acid metabolism;Amino acid metabolism;Biosynthesis of other secondary metabolites;Biosynthesis of other secondary metabolites	ko01100//Metabolic pathways;ko01110//Biosynthesis of secondary metabolites;ko01230//Biosynthesis of amino acids;ko00270//Cysteine and methionine metabolism;ko00250//Alanine, aspartate and glutamate metabolism;ko00350//Tyrosine metabolism;ko00400//Phenylalanine, tyrosine and tryptophan biosynthesis;ko00330//Arginine and proline metabolism;ko01210//2-Oxocarboxylic acid metabolism;ko00360//Phenylala…	K00811;K00811;K00811;K00811;K00811;K00811;K00811;K00811;K00811;K00811;K00811;K00811;K00811	GO:0005575//cellular_component;GO:0005622//intracellular anatomical structure;GO:0005737//cytoplasm;GO:0009501//amyloplast;GO:0009507//chloroplast;GO:0009536//plastid;GO:0043226//organelle;GO:0043227//membrane-bounded organelle;GO:0043229//intracellular organelle;GO:0043231//intracellular membrane-bounded organelle	GO:0003674//molecular_function;GO:0003824//catalytic activity;GO:0004069//L-aspartate:2-oxoglutarate aminotransferase activity;GO:0005488//binding;GO:0008483//transaminase activity;GO:0016740//transferase activity;GO:0016769//transferase activity, transferring nitrogenous groups;GO:0019842//vitamin binding;GO:0030170//pyridoxal phosphate binding;GO:0036094//small molecule binding;GO:0043167//ion …	GO:0006082//organic acid metabolic process;GO:0006103//2-oxoglutarate metabolic process;GO:0006520//cellular amino acid metabolic process;GO:0006531//aspartate metabolic process;GO:0006536//glutamate metabolic process;GO:0006807//nitrogen compound metabolic process;GO:0008150//biological_process;GO:0008152//metabolic process;GO:0009058//biosynthetic process;GO:0009064//glutamine family amino acid…
MA_10436259g0020	RPL27AC	ABK25141.1 unknown [Picea sitchensis]	Genetic Information Processing	Translation	ko03010//Ribosome	K02900	GO:0000315//organellar large ribosomal subunit;GO:0005575//cellular_component;GO:0005622//intracellular anatomical structure;GO:0005737//cytoplasm;GO:0005829//cytosol;GO:0005840//ribosome;GO:0015934//large ribosomal subunit;GO:0022625//cytosolic large ribosomal subunit;GO:0022626//cytosolic ribosome;GO:0032991//protein-containing complex;GO:0043226//organelle;GO:0043228//non-membrane-bounded orga…	GO:0003674//molecular_function;GO:0003676//nucleic acid binding;GO:0003723//RNA binding;GO:0003735//structural constituent of ribosome;GO:0005198//structural molecule activity;GO:0005488//binding;GO:0097159//organic cyclic compound binding;GO:1901363//heterocyclic compound binding	GO:0002181//cytoplasmic translation;GO:0006412//translation;GO:0006518//peptide metabolic process;GO:0006807//nitrogen compound metabolic process;GO:0008150//biological_process;GO:0008152//metabolic process;GO:0009058//biosynthetic process;GO:0009059//macromolecule biosynthetic process;GO:0009987//cellular process;GO:0010467//gene expression;GO:0019538//protein metabolic process;GO:0034641//cellu…
MA_9275657g0010	--	KAH9313942.1 hypothetical protein KI387_022569, partial [Taxus chinensis]	-	-	-	-	-	-	-
MA_77885g0010	--	-	-	-	-	-	GO:0009428//bacterial-type flagellum basal body, distal rod, P ring	GO:0005198//structural molecule activity	GO:0001539//cilium or flagellum-dependent cell motility
MA_10426409g0010	SCD2	XP_030938785.1 coiled-coil domain-containing protein SCD2-like isoform X2 [Quercus lobata]	-	-	-	-	-	-	-
MA_30352g0010	GT4	ABR16160.1 unknown [Picea sitchensis]	-	-	-	-	-	GO:0008194//UDP-glycosyltransferase activity;GO:0016758//hexosyltransferase activity	-
MA_16264g0020	FLA4	ERN01493.1 hypothetical protein AMTR_s00002p00270100 [Amborella trichopoda]	-	-	-	-	GO:0005575//cellular_component;GO:0005886//plasma membrane;GO:0009897//external side of plasma membrane;GO:0009986//cell surface;GO:0016020//membrane;GO:0031224//intrinsic component of membrane;GO:0031225//anchored component of membrane;GO:0031226//intrinsic component of plasma membrane;GO:0046658//anchored component of plasma membrane;GO:0071944//cell periphery;GO:0098552//side of membrane	GO:0003674//molecular_function;GO:0005488//binding;GO:0030246//carbohydrate binding;GO:0030247//polysaccharide binding	GO:0000003//reproduction;GO:0003006//developmental process involved in reproduction;GO:0006950//response to stress;GO:0006970//response to osmotic stress;GO:0007155//cell adhesion;GO:0007275//multicellular organism development;GO:0008150//biological_process;GO:0008152//metabolic process;GO:0009058//biosynthetic process;GO:0009628//response to abiotic stimulus;GO:0009651//response to salt stress;G…
MA_15423g0020	PHYPADRAFT_164159	ABK22589.1 unknown [Picea sitchensis]	Metabolism;Metabolism	Global and overview maps;Amino acid metabolism	ko01100//Metabolic pathways;ko00270//Cysteine and methionine metabolism	K08967;K08967	GO:0005575//cellular_component;GO:0005622//intracellular anatomical structure;GO:0005634//nucleus;GO:0005737//cytoplasm;GO:0043226//organelle;GO:0043227//membrane-bounded organelle;GO:0043229//intracellular organelle;GO:0043231//intracellular membrane-bounded organelle	GO:0003674//molecular_function;GO:0003824//catalytic activity;GO:0005488//binding;GO:0010309//acireductone dioxygenase [iron(II)-requiring] activity;GO:0016491//oxidoreductase activity;GO:0016701//oxidoreductase activity, acting on single donors with incorporation of molecular oxygen;GO:0016702//oxidoreductase activity, acting on single donors with incorporation of molecular oxygen, incorporation…	GO:0000096//sulfur amino acid metabolic process;GO:0000097//sulfur amino acid biosynthetic process;GO:0006082//organic acid metabolic process;GO:0006355//regulation of transcription, DNA-templated;GO:0006520//cellular amino acid metabolic process;GO:0006555//methionine metabolic process;GO:0006790//sulfur compound metabolic process;GO:0006807//nitrogen compound metabolic process;GO:0008150//biolo…
MA_11241g0010	AGD2	KAH9323366.1 hypothetical protein KI387_018005, partial [Taxus chinensis]	Cellular Processes	Transport and catabolism	ko04144//Endocytosis	K12489	GO:0005575//cellular_component;GO:0005622//intracellular anatomical structure;GO:0005737//cytoplasm;GO:0005768//endosome;GO:0005769//early endosome;GO:0005886//plasma membrane;GO:0009898//cytoplasmic side of plasma membrane;GO:0010008//endosome membrane;GO:0012505//endomembrane system;GO:0016020//membrane;GO:0016323//basolateral plasma membrane;GO:0016324//apical plasma membrane;GO:0031090//organ…	GO:0003674//molecular_function;GO:0005096//GTPase activator activity;GO:0005488//binding;GO:0005515//protein binding;GO:0005543//phospholipid binding;GO:0005546//phosphatidylinositol-4,5-bisphosphate binding;GO:0005547//phosphatidylinositol-3,4,5-trisphosphate binding;GO:0008047//enzyme activator activity;GO:0008289//lipid binding;GO:0019899//enzyme binding;GO:0030234//enzyme regulator activity;G…	GO:0001932//regulation of protein phosphorylation;GO:0001933//negative regulation of protein phosphorylation;GO:0006469//negative regulation of protein kinase activity;GO:0006810//transport;GO:0006897//endocytosis;GO:0006915//apoptotic process;GO:0008104//protein localization;GO:0008150//biological_process;GO:0008219//cell death;GO:0009889//regulation of biosynthetic process;GO:0009890//negative …
MA_101756g0010	CRK2	ACN39857.1 unknown [Picea sitchensis]	-	-	-	-	-	GO:0004672//protein kinase activity;GO:0005524//ATP binding	GO:0006468//protein phosphorylation
MA_10436574g0020	At1g08370	ABR18003.1 unknown [Picea sitchensis]	Genetic Information Processing	Folding, sorting and degradation	ko03018//RNA degradation	K12611	GO:0000932//P-body;GO:0005575//cellular_component;GO:0005622//intracellular anatomical structure;GO:0005737//cytoplasm;GO:0032991//protein-containing complex;GO:0035770//ribonucleoprotein granule;GO:0036464//cytoplasmic ribonucleoprotein granule;GO:0043226//organelle;GO:0043228//non-membrane-bounded organelle;GO:0043229//intracellular organelle;GO:0043232//intracellular non-membrane-bounded organ…	GO:0003674//molecular_function;GO:0003676//nucleic acid binding;GO:0003723//RNA binding;GO:0003729//mRNA binding;GO:0003824//catalytic activity;GO:0005488//binding;GO:0008047//enzyme activator activity;GO:0016787//hydrolase activity;GO:0030234//enzyme regulator activity;GO:0097159//organic cyclic compound binding;GO:0098772//molecular function regulator;GO:1901363//heterocyclic compound binding	GO:0000288//nuclear-transcribed mRNA catabolic process, deadenylation-dependent decay;GO:0000290//deadenylation-dependent decapping of nuclear-transcribed mRNA;GO:0000956//nuclear-transcribed mRNA catabolic process;GO:0006139//nucleobase-containing compound metabolic process;GO:0006396//RNA processing;GO:0006397//mRNA processing;GO:0006401//RNA catabolic process;GO:0006402//mRNA catabolic process…
MA_489360g0010	GEP	KAH9318849.1 hypothetical protein KI387_020618, partial [Taxus chinensis]	-	-	-	-	GO:0005575//cellular_component;GO:0005622//intracellular anatomical structure;GO:0005737//cytoplasm;GO:0009507//chloroplast;GO:0009532//plastid stroma;GO:0009536//plastid;GO:0009570//chloroplast stroma;GO:0043226//organelle;GO:0043227//membrane-bounded organelle;GO:0043229//intracellular organelle;GO:0043231//intracellular membrane-bounded organelle	GO:0003674//molecular_function;GO:0003824//catalytic activity;GO:0008233//peptidase activity;GO:0008236//serine-type peptidase activity;GO:0016787//hydrolase activity;GO:0017171//serine hydrolase activity;GO:0140096//catalytic activity, acting on a protein	GO:0006508//proteolysis;GO:0006807//nitrogen compound metabolic process;GO:0008150//biological_process;GO:0008152//metabolic process;GO:0019538//protein metabolic process;GO:0043170//macromolecule metabolic process;GO:0044238//primary metabolic process;GO:0071704//organic substance metabolic process;GO:1901564//organonitrogen compound metabolic process
MA_103079g0010	--	-	-	-	-	-	-	-	-
MA_5185g0010	--	ACN41011.1 unknown [Picea sitchensis]	-	-	-	-	-	-	GO:0035556//intracellular signal transduction
MA_10431947g0010	UEV1C	RWR83628.1 ubiquitin-conjugating enzyme E2 variant 1D [Cinnamomum micranthum f. kanehirae]	-	-	-	-	-	-	-
MA_10432360g0030	NIA	KAH9321358.1 hypothetical protein KI387_015997, partial [Taxus chinensis]	Metabolism;Metabolism	Global and overview maps;Energy metabolism	ko01100//Metabolic pathways;ko00910//Nitrogen metabolism	K10534;K10534	GO:0005575//cellular_component;GO:0005622//intracellular anatomical structure;GO:0005737//cytoplasm;GO:0005829//cytosol	GO:0003674//molecular_function;GO:0003824//catalytic activity;GO:0005488//binding;GO:0008940//nitrate reductase activity;GO:0009703//nitrate reductase (NADH) activity;GO:0016491//oxidoreductase activity;GO:0016661//oxidoreductase activity, acting on other nitrogenous compounds as donors;GO:0020037//heme binding;GO:0030151//molybdenum ion binding;GO:0043167//ion binding;GO:0043169//cation binding;…	GO:0001505//regulation of neurotransmitter levels;GO:0006082//organic acid metabolic process;GO:0006807//nitrogen compound metabolic process;GO:0006809//nitric oxide biosynthetic process;GO:0008150//biological_process;GO:0008152//metabolic process;GO:0009058//biosynthetic process;GO:0009987//cellular process;GO:0034641//cellular nitrogen compound metabolic process;GO:0042126//nitrate metabolic pr…
MA_20216g0010	TIC20-I	ABK23793.1 unknown [Picea sitchensis]	-	-	-	-	-	-	-
MA_10425850g0010	UBP5	XP_020252850.1 ubiquitin carboxyl-terminal hydrolase 5 [Asparagus officinalis]	-	-	-	-	-	GO:0004843//thiol-dependent deubiquitinase	GO:0007165//signal transduction
MA_10427001g0020	Os06g0508700	KAF3781727.1 putative methionine--tRNA ligase [Nymphaea thermarum]	Metabolism;Genetic Information Processing;Metabolism	Global and overview maps;Translation;Metabolism of other amino acids	ko01100//Metabolic pathways;ko00970//Aminoacyl-tRNA biosynthesis;ko00450//Selenocompound metabolism	K01874;K01874;K01874	GO:0005575//cellular_component;GO:0005622//intracellular anatomical structure;GO:0005737//cytoplasm;GO:0005829//cytosol;GO:0016020//membrane;GO:0016021//integral component of membrane;GO:0031224//intrinsic component of membrane	GO:0000049//tRNA binding;GO:0000166//nucleotide binding;GO:0003674//molecular_function;GO:0003676//nucleic acid binding;GO:0003723//RNA binding;GO:0003824//catalytic activity;GO:0004812//aminoacyl-tRNA ligase activity;GO:0004823//leucine-tRNA ligase activity;GO:0004825//methionine-tRNA ligase activity;GO:0005488//binding;GO:0005524//ATP binding;GO:0016874//ligase activity;GO:0016875//ligase activ…	GO:0006082//organic acid metabolic process;GO:0006139//nucleobase-containing compound metabolic process;GO:0006399//tRNA metabolic process;GO:0006412//translation;GO:0006418//tRNA aminoacylation for protein translation;GO:0006429//leucyl-tRNA aminoacylation;GO:0006431//methionyl-tRNA aminoacylation;GO:0006518//peptide metabolic process;GO:0006520//cellular amino acid metabolic process;GO:0006725/…
MA_29192g0010	SACS	KAH9323717.1 hypothetical protein KI387_018356, partial [Taxus chinensis]	-	-	-	-	GO:0005575//cellular_component;GO:0005622//intracellular anatomical structure;GO:0005634//nucleus;GO:0005737//cytoplasm;GO:0005739//mitochondrion;GO:0030424//axon;GO:0030425//dendrite;GO:0036477//somatodendritic compartment;GO:0042995//cell projection;GO:0043005//neuron projection;GO:0043226//organelle;GO:0043227//membrane-bounded organelle;GO:0043229//intracellular organelle;GO:0043231//intracel…	GO:0003674//molecular_function;GO:0005102//signaling receptor binding;GO:0005488//binding;GO:0005515//protein binding;GO:0030544//Hsp70 protein binding;GO:0031072//heat shock protein binding;GO:0044877//protein-containing complex binding;GO:0050750//low-density lipoprotein particle receptor binding;GO:0051087//chaperone binding;GO:0070325//lipoprotein particle receptor binding;GO:0070628//proteas…	GO:0006457//protein folding;GO:0008150//biological_process;GO:0009987//cellular process;GO:0044087//regulation of cellular component biogenesis;GO:0048519//negative regulation of biological process;GO:0048523//negative regulation of cellular process;GO:0050789//regulation of biological process;GO:0050794//regulation of cellular process;GO:0051128//regulation of cellular component organization;GO:…
MA_15009g0010	LIN	RWR79219.1 WD40 repeat [Cinnamomum micranthum f. kanehirae]	-	-	-	-	-	GO:0003674//molecular_function;GO:0003824//catalytic activity;GO:0004842//ubiquitin-protein transferase activity;GO:0005515//protein binding;GO:0008270//zinc ion binding;GO:0016740//transferase activity;GO:0019787//ubiquitin-like protein transferase activity;GO:0140096//catalytic activity, acting on a protein	GO:0006464//cellular protein modification process;GO:0006807//nitrogen compound metabolic process;GO:0008150//biological_process;GO:0008152//metabolic process;GO:0009877//nodulation;GO:0009987//cellular process;GO:0016567//protein ubiquitination;GO:0019538//protein metabolic process;GO:0032446//protein modification by small protein conjugation;GO:0036211//protein modification process;GO:0043170//…
MA_312116g0010	rib5	XP_002972626.2 riboflavin synthase [Selaginella moellendorffii]	Metabolism;Metabolism;Metabolism	Global and overview maps;Global and overview maps;Metabolism of cofactors and vitamins	ko01100//Metabolic pathways;ko01110//Biosynthesis of secondary metabolites;ko00740//Riboflavin metabolism	K00793;K00793;K00793	-	GO:0004746//riboflavin synthase activity	GO:0009231//riboflavin biosynthetic process
MA_10436080g0010	EMB3004	ABR16592.1 unknown [Picea sitchensis]	Metabolism;Metabolism;Metabolism;Metabolism;Metabolism	Global and overview maps;Global and overview maps;Global and overview maps;Amino acid metabolism;Biosynthesis of other secondary metabolites	ko01100//Metabolic pathways;ko01110//Biosynthesis of secondary metabolites;ko01230//Biosynthesis of amino acids;ko00400//Phenylalanine, tyrosine and tryptophan biosynthesis;ko00999//Biosynthesis of various plant secondary metabolites	K13832;K13832;K13832;K13832;K13832	GO:0005575//cellular_component;GO:0005622//intracellular anatomical structure;GO:0005737//cytoplasm;GO:0009507//chloroplast;GO:0009532//plastid stroma;GO:0009536//plastid;GO:0009570//chloroplast stroma;GO:0043226//organelle;GO:0043227//membrane-bounded organelle;GO:0043229//intracellular organelle;GO:0043231//intracellular membrane-bounded organelle	GO:0000166//nucleotide binding;GO:0003674//molecular_function;GO:0003824//catalytic activity;GO:0003855//3-dehydroquinate dehydratase activity;GO:0004013//adenosylhomocysteinase activity;GO:0004764//shikimate 3-dehydrogenase (NADP+) activity;GO:0005488//binding;GO:0008883//glutamyl-tRNA reductase activity;GO:0016491//oxidoreductase activity;GO:0016614//oxidoreductase activity, acting on CH-OH gro…	GO:0000003//reproduction;GO:0003006//developmental process involved in reproduction;GO:0006082//organic acid metabolic process;GO:0006520//cellular amino acid metabolic process;GO:0006725//cellular aromatic compound metabolic process;GO:0006730//one-carbon metabolic process;GO:0006779//porphyrin-containing compound biosynthetic process;GO:0006807//nitrogen compound metabolic process;GO:0007275//m…
MA_322676g0010	OSCPNX1	ADE75873.1 unknown [Picea sitchensis]	Metabolism;Metabolism;Metabolism	Global and overview maps;Global and overview maps;Lipid metabolism	ko01100//Metabolic pathways;ko01110//Biosynthesis of secondary metabolites;ko00100//Steroid biosynthesis	K01853;K01853;K01853	-	GO:0003824//catalytic activity;GO:0005515//protein binding;GO:0034073//tetrahymanol cyclase activity;GO:0051007//squalene-hopene cyclase activity	GO:0016114//terpenoid biosynthetic process;GO:0019746//hopanoid biosynthetic process
MA_10435796g0010	uba1	KAH9298233.1 hypothetical protein KI387_029915, partial [Taxus chinensis]	Genetic Information Processing	Folding, sorting and degradation	ko04120//Ubiquitin mediated proteolysis	K03178	-	GO:0008641//ubiquitin-like modifier activating enzyme activity	-
MA_91370g0010	--	-	-	-	-	-	-	-	-
MA_18253g0020	--	-	-	-	-	-	-	-	-
MA_10435431g0010	--	OAY63991.1 hypothetical protein ACMD2_03964 [Ananas comosus]	-	-	-	-	-	-	-
MA_10227813g0010	RAR1	ABK21841.1 unknown [Picea sitchensis]	Organismal Systems	Environmental adaptation	ko04626//Plant-pathogen interaction	K13458	GO:0005575//cellular_component;GO:0005622//intracellular anatomical structure;GO:0005634//nucleus;GO:0005737//cytoplasm;GO:0016020//membrane;GO:0016021//integral component of membrane;GO:0031224//intrinsic component of membrane;GO:0043226//organelle;GO:0043227//membrane-bounded organelle;GO:0043229//intracellular organelle;GO:0043231//intracellular membrane-bounded organelle	GO:0003674//molecular_function;GO:0005215//transporter activity;GO:0005488//binding;GO:0005515//protein binding;GO:0008270//zinc ion binding;GO:0008324//cation transmembrane transporter activity;GO:0015075//ion transmembrane transporter activity;GO:0015078//proton transmembrane transporter activity;GO:0015291//secondary active transmembrane transporter activity;GO:0015297//antiporter activity;GO:…	GO:0002252//immune effector process;GO:0002376//immune system process;GO:0002679//respiratory burst involved in defense response;GO:0006810//transport;GO:0006811//ion transport;GO:0006812//cation transport;GO:0006813//potassium ion transport;GO:0006950//response to stress;GO:0006952//defense response;GO:0006955//immune response;GO:0008150//biological_process;GO:0008152//metabolic process;GO:00082…
MA_10356500g0030	psaB	YP_002905117.1 photosystem I P700 chlorophyll a apoprotein A2 [Picea sitchensis]	Metabolism;Metabolism	Global and overview maps;Energy metabolism	ko01100//Metabolic pathways;ko00195//Photosynthesis	K02690;K02690	GO:0005575//cellular_component;GO:0005622//intracellular anatomical structure;GO:0005737//cytoplasm;GO:0009507//chloroplast;GO:0009521//photosystem;GO:0009522//photosystem I;GO:0009526//plastid envelope;GO:0009532//plastid stroma;GO:0009534//chloroplast thylakoid;GO:0009535//chloroplast thylakoid membrane;GO:0009536//plastid;GO:0009538//photosystem I reaction center;GO:0009570//chloroplast stroma…	GO:0003674//molecular_function;GO:0003824//catalytic activity;GO:0005488//binding;GO:0016168//chlorophyll binding;GO:0016491//oxidoreductase activity;GO:0043167//ion binding;GO:0043168//anion binding;GO:0043169//cation binding;GO:0046872//metal ion binding;GO:0046906//tetrapyrrole binding;GO:0051536//iron-sulfur cluster binding;GO:0051539//4 iron, 4 sulfur cluster binding;GO:0051540//metal cluste…	GO:0006464//cellular protein modification process;GO:0006807//nitrogen compound metabolic process;GO:0008150//biological_process;GO:0008152//metabolic process;GO:0009987//cellular process;GO:0015979//photosynthesis;GO:0018298//protein-chromophore linkage;GO:0019538//protein metabolic process;GO:0036211//protein modification process;GO:0043170//macromolecule metabolic process;GO:0043412//macromole…
MA_10434579g0010	--	KAH9318567.1 hypothetical protein KI387_020336 [Taxus chinensis]	-	-	-	-	-	-	-
MA_134875g0010	HAKAI	KAH9320761.1 hypothetical protein KI387_015400 [Taxus chinensis]	-	-	-	-	GO:0005634//nucleus	GO:0003677//DNA binding;GO:0046872//metal ion binding	GO:0006260//DNA replication
MA_103131g0010	--	ABK23844.1 unknown [Picea sitchensis]	-	-	-	-	-	-	-
MA_20587g0030	--	ABR18096.1 unknown [Picea sitchensis]	Organismal Systems	Environmental adaptation	ko04626//Plant-pathogen interaction	K13459	-	GO:0005515//protein binding;GO:0043531//ADP binding	-
MA_439607g0010	SCRM2	UFA45755.1 bHLH62 [Pinus massoniana]	-	-	-	-	-	GO:0046983//protein dimerization activity	-
MA_10978g0010	--	-	-	-	-	-	-	-	-
MA_37276g0010	ASR1	ADE76303.1 unknown [Picea sitchensis]	-	-	-	-	GO:0005575//cellular_component;GO:0005622//intracellular anatomical structure;GO:0005634//nucleus;GO:0032991//protein-containing complex;GO:0043226//organelle;GO:0043227//membrane-bounded organelle;GO:0043229//intracellular organelle;GO:0043231//intracellular membrane-bounded organelle	GO:0003674//molecular_function;GO:0005488//binding;GO:0005515//protein binding;GO:0008270//zinc ion binding;GO:0042802//identical protein binding;GO:0042803//protein homodimerization activity;GO:0043167//ion binding;GO:0043169//cation binding;GO:0046872//metal ion binding;GO:0046914//transition metal ion binding;GO:0046983//protein dimerization activity	GO:0001101//response to acid chemical;GO:0006950//response to stress;GO:0008150//biological_process;GO:0009414//response to water deprivation;GO:0009415//response to water;GO:0009628//response to abiotic stimulus;GO:0010035//response to inorganic substance;GO:0042221//response to chemical;GO:0050896//response to stimulus;GO:1901700//response to oxygen-containing compound
MA_10329547g0010	At3g15890	ABR17823.1 unknown [Picea sitchensis]	-	-	-	-	GO:0005575//cellular_component;GO:0005886//plasma membrane;GO:0016020//membrane;GO:0071944//cell periphery	GO:0000166//nucleotide binding;GO:0003674//molecular_function;GO:0003824//catalytic activity;GO:0004672//protein kinase activity;GO:0004674//protein serine/threonine kinase activity;GO:0004675//transmembrane receptor protein serine/threonine kinase activity;GO:0004713//protein tyrosine kinase activity;GO:0004715//non-membrane spanning protein tyrosine kinase activity;GO:0004888//transmembrane sig…	GO:0006464//cellular protein modification process;GO:0006468//protein phosphorylation;GO:0006793//phosphorus metabolic process;GO:0006796//phosphate-containing compound metabolic process;GO:0006807//nitrogen compound metabolic process;GO:0007154//cell communication;GO:0007165//signal transduction;GO:0007166//cell surface receptor signaling pathway;GO:0007167//enzyme linked receptor protein signal…
MA_10430648g0010	UCRQ-2	ABR16073.1 unknown [Picea sitchensis]	-	-	-	-	GO:0005575//cellular_component;GO:0005622//intracellular anatomical structure;GO:0005737//cytoplasm;GO:0005739//mitochondrion;GO:0005740//mitochondrial envelope;GO:0005743//mitochondrial inner membrane;GO:0016020//membrane;GO:0019866//organelle inner membrane;GO:0031090//organelle membrane;GO:0031966//mitochondrial membrane;GO:0031967//organelle envelope;GO:0031975//envelope;GO:0043226//organelle…	GO:0003674//molecular_function;GO:0003824//catalytic activity;GO:0004017//adenylate kinase activity;GO:0008121//ubiquinol-cytochrome-c reductase activity;GO:0009055//electron transfer activity;GO:0016491//oxidoreductase activity;GO:0016679//oxidoreductase activity, acting on diphenols and related substances as donors	GO:0006091//generation of precursor metabolites and energy;GO:0008150//biological_process;GO:0008152//metabolic process;GO:0009987//cellular process;GO:0022900//electron transport chain;GO:0044237//cellular metabolic process
MA_10430681g0010	UPL6	ABR16239.1 unknown [Picea sitchensis]	Genetic Information Processing	Folding, sorting and degradation	ko04120//Ubiquitin mediated proteolysis	K10589	-	-	-
MA_10430977g0020	--	KAF8409515.1 hypothetical protein HHK36_005591 [Tetracentron sinense]	Genetic Information Processing	Folding, sorting and degradation	ko04120//Ubiquitin mediated proteolysis	K08770	GO:0005575//cellular_component;GO:0005576//extracellular region;GO:0005622//intracellular anatomical structure;GO:0005634//nucleus;GO:0005737//cytoplasm;GO:0005840//ribosome;GO:0032991//protein-containing complex;GO:0043226//organelle;GO:0043227//membrane-bounded organelle;GO:0043228//non-membrane-bounded organelle;GO:0043229//intracellular organelle;GO:0043231//intracellular membrane-bounded org…	GO:0003674//molecular_function;GO:0003735//structural constituent of ribosome;GO:0003980//UDP-glucose:glycoprotein glucosyltransferase activity;GO:0005198//structural molecule activity;GO:0005515//protein binding;GO:0008168//methyltransferase activity	GO:0006289//nucleotide-excision repair;GO:0006364//rRNA processing;GO:0006412//translation;GO:0006486//protein glycosylation;GO:0006508//proteolysis;GO:0006511//ubiquitin-dependent protein catabolic process;GO:0006518//peptide metabolic process;GO:0006807//nitrogen compound metabolic process;GO:0008150//biological_process;GO:0008152//metabolic process;GO:0009056//catabolic process;GO:0009057//mac…
MA_29103g0010	--	-	-	-	-	-	-	-	-
MA_10435653g0010	yohF	XP_022880200.1 uncharacterized protein LOC111397481 [Olea europaea var. sylvestris] [Olea europaea]	-	-	-	-	-	GO:0004316//3-oxoacyl-[acyl-carrier-protein] reductase (NADPH) activity;GO:0008667//2,3-dihydro-2,3-dihydroxybenzoate dehydrogenase activity;GO:0008678//2-deoxy-D-gluconate 3-dehydrogenase activity;GO:0016491//oxidoreductase activity;GO:0051287//NAD binding	GO:0000272//polysaccharide catabolic process;GO:0006633//fatty acid biosynthetic process
MA_138679g0010	P4H7	KAH9322446.1 hypothetical protein KI387_017085, partial [Taxus chinensis]	Metabolism;Metabolism	Global and overview maps;Amino acid metabolism	ko01100//Metabolic pathways;ko00330//Arginine and proline metabolism	K00472;K00472	GO:0005575//cellular_component;GO:0005622//intracellular anatomical structure;GO:0005737//cytoplasm;GO:0005783//endoplasmic reticulum;GO:0005788//endoplasmic reticulum lumen;GO:0012505//endomembrane system;GO:0031974//membrane-enclosed lumen;GO:0043226//organelle;GO:0043227//membrane-bounded organelle;GO:0043229//intracellular organelle;GO:0043231//intracellular membrane-bounded organelle;GO:0043…	GO:0003674//molecular_function;GO:0003824//catalytic activity;GO:0004656//procollagen-proline 4-dioxygenase activity;GO:0005488//binding;GO:0005506//iron ion binding;GO:0005515//protein binding;GO:0016491//oxidoreductase activity;GO:0016701//oxidoreductase activity, acting on single donors with incorporation of molecular oxygen;GO:0016702//oxidoreductase activity, acting on single donors with inc…	GO:0006464//cellular protein modification process;GO:0006807//nitrogen compound metabolic process;GO:0007275//multicellular organism development;GO:0008150//biological_process;GO:0008152//metabolic process;GO:0009653//anatomical structure morphogenesis;GO:0009790//embryo development;GO:0009792//embryo development ending in birth or egg hatching;GO:0009987//cellular process;GO:0010171//body morpho…
MA_9605g0010	--	-	-	-	-	-	-	-	-
MA_19243g0020	VIP2	KAF1859428.1 hypothetical protein Lal_00010012 [Lupinus albus]	Genetic Information Processing	Folding, sorting and degradation	ko03018//RNA degradation	K12605	GO:0000932//P-body;GO:0005575//cellular_component;GO:0005622//intracellular anatomical structure;GO:0005634//nucleus;GO:0005737//cytoplasm;GO:0030014//CCR4-NOT complex;GO:0030015//CCR4-NOT core complex;GO:0032991//protein-containing complex;GO:0035770//ribonucleoprotein granule;GO:0036464//cytoplasmic ribonucleoprotein granule;GO:0043226//organelle;GO:0043227//membrane-bounded organelle;GO:004322…	GO:0003674//molecular_function;GO:0003676//nucleic acid binding;GO:0003723//RNA binding;GO:0003729//mRNA binding;GO:0005488//binding;GO:0097159//organic cyclic compound binding;GO:1901363//heterocyclic compound binding	GO:0000288//nuclear-transcribed mRNA catabolic process, deadenylation-dependent decay;GO:0000289//nuclear-transcribed mRNA poly(A) tail shortening;GO:0000290//deadenylation-dependent decapping of nuclear-transcribed mRNA;GO:0000749//response to pheromone triggering conjugation with cellular fusion;GO:0000956//nuclear-transcribed mRNA catabolic process;GO:0006139//nucleobase-containing compound me…
MA_68433g0020	SOV	KAG6555410.1 hypothetical protein Mapa_002637 [Marchantia paleacea]	-	-	-	-	GO:0000178//exosome (RNase complex);GO:0000932//P-body;GO:0005575//cellular_component;GO:0005622//intracellular anatomical structure;GO:0005634//nucleus;GO:0005737//cytoplasm;GO:0005844//polysome;GO:0005933//cellular bud;GO:0005935//cellular bud neck;GO:0010494//cytoplasmic stress granule;GO:0030427//site of polarized growth;GO:0032991//protein-containing complex;GO:0035770//ribonucleoprotein gra…	GO:0000175//3'-5'-exoribonuclease activity;GO:0000287//magnesium ion binding;GO:0000900//translation repressor activity, mRNA regulatory element binding;GO:0003674//molecular_function;GO:0003676//nucleic acid binding;GO:0003723//RNA binding;GO:0003727//single-stranded RNA binding;GO:0003729//mRNA binding;GO:0003730//mRNA 3'-UTR binding;GO:0003824//catalytic activity;GO:0004518//nuclease activity;…	GO:0000070//mitotic sister chromatid segregation;GO:0000278//mitotic cell cycle;GO:0000280//nuclear division;GO:0000291//nuclear-transcribed mRNA catabolic process, exonucleolytic;GO:0000819//sister chromatid segregation;GO:0000956//nuclear-transcribed mRNA catabolic process;GO:0006139//nucleobase-containing compound metabolic process;GO:0006364//rRNA processing;GO:0006396//RNA processing;GO:0006…
MA_10431323g0010	PMIR1	KAH9288369.1 hypothetical protein KI387_032486 [Taxus chinensis]	-	-	-	-	-	GO:0003674//molecular_function	GO:0030436//asexual sporulation
MA_10426365g0010	NAC045	KAH9325025.1 hypothetical protein KI387_005203, partial [Taxus chinensis]	-	-	-	-	-	GO:0003677//DNA binding	GO:0006355//regulation of transcription, DNA-templated
MA_10435639g0020	CESA6	QBC40964.1 cellulose synthase 3 [Cunninghamia lanceolata]	-	-	-	-	GO:0016020//membrane	GO:0016760//cellulose synthase (UDP-forming) activity	GO:0030244//cellulose biosynthetic process
MA_1315g0020	--	XP_031247890.1 NADPH oxidase activator [Pistacia vera]	-	-	-	-	-	-	-
MA_48607g0010	RPL21A	ABK21012.1 unknown [Picea sitchensis]	Genetic Information Processing	Translation	ko03010//Ribosome	K02889	GO:0005575//cellular_component;GO:0005622//intracellular anatomical structure;GO:0005737//cytoplasm;GO:0005829//cytosol;GO:0005840//ribosome;GO:0015934//large ribosomal subunit;GO:0022625//cytosolic large ribosomal subunit;GO:0022626//cytosolic ribosome;GO:0032991//protein-containing complex;GO:0043226//organelle;GO:0043228//non-membrane-bounded organelle;GO:0043229//intracellular organelle;GO:00…	GO:0003674//molecular_function;GO:0003735//structural constituent of ribosome;GO:0005198//structural molecule activity	GO:0006412//translation;GO:0006518//peptide metabolic process;GO:0006807//nitrogen compound metabolic process;GO:0008150//biological_process;GO:0008152//metabolic process;GO:0009058//biosynthetic process;GO:0009059//macromolecule biosynthetic process;GO:0009987//cellular process;GO:0010467//gene expression;GO:0019538//protein metabolic process;GO:0034641//cellular nitrogen compound metabolic proc…
MA_105863g0010	--	-	-	-	-	-	-	-	-
MA_10433317g0010	--	-	-	-	-	-	-	-	-
MA_15044g0020	NAC086	KAH9316408.1 hypothetical protein KI387_025035 [Taxus chinensis]	-	-	-	-	-	GO:0003677//DNA binding	GO:0006355//regulation of transcription, DNA-templated
MA_20551g0010	FAD12	ABK24364.1 unknown [Picea sitchensis]	Metabolism;Metabolism;Metabolism	Global and overview maps;Global and overview maps;Lipid metabolism	ko01100//Metabolic pathways;ko01212//Fatty acid metabolism;ko01040//Biosynthesis of unsaturated fatty acids	K10256;K10256;K10256	-	GO:0016717//oxidoreductase activity, acting on paired donors, with oxidation of a pair of donors resulting in the reduction of molecular oxygen to two molecules of water	GO:0006629//lipid metabolic process
MA_10428563g0020	DRB6	KAH9323541.1 hypothetical protein KI387_018180 [Taxus chinensis]	-	-	-	-	-	-	-
MA_10428312g0010	At3g23300	ABR16253.1 unknown [Picea sitchensis]	-	-	-	-	-	GO:0008168//methyltransferase activity	-
MA_96505g0010	--	-	-	-	-	-	-	-	-
MA_10426471g0010	--	KAH9317570.1 hypothetical protein KI387_019339 [Taxus chinensis]	-	-	-	-	-	-	-
MA_101798g0010	AIL5	CAB3489746.1 unnamed protein product [Digitaria exilis]	-	-	-	-	-	GO:0003700//DNA-binding transcription factor activity	GO:0006355//regulation of transcription, DNA-templated
MA_179666g0010	--	-	-	-	-	-	-	-	-
MA_10431540g0010	--	-	-	-	-	-	-	-	-
MA_75174g0010	--	-	-	-	-	-	-	-	-
MA_10431483g0010	lacZ	KAG5565112.1 hypothetical protein RHGRI_001118 [Rhododendron griersonianum]	Metabolism;Metabolism;Metabolism;Metabolism	Global and overview maps;Carbohydrate metabolism;Lipid metabolism;Glycan biosynthesis and metabolism	ko01100//Metabolic pathways;ko00052//Galactose metabolism;ko00600//Sphingolipid metabolism;ko00511//Other glycan degradation	K01190;K01190;K01190;K01190	-	GO:0004553//hydrolase activity, hydrolyzing O-glycosyl compounds	GO:0005975//carbohydrate metabolic process;GO:0006352//DNA-templated transcription, initiation
MA_10431865g0010	--	ADE75989.1 unknown [Picea sitchensis]	-	-	-	-	-	-	-
MA_132683g0010	RMA2	PKA58838.1 E3 ubiquitin-protein ligase RMA3 [Apostasia shenzhenica]	Genetic Information Processing	Folding, sorting and degradation	ko04141//Protein processing in endoplasmic reticulum	K10666	GO:0000109//nucleotide-excision repair complex;GO:0005680//anaphase-promoting complex	GO:0008270//zinc ion binding;GO:0046872//metal ion binding;GO:0061630//ubiquitin protein ligase activity;GO:0097602//cullin family protein binding	GO:0006289//nucleotide-excision repair;GO:0031145//anaphase-promoting complex-dependent catabolic process
MA_23052g0010	ADK	ADE76639.1 unknown [Picea sitchensis]	Metabolism;Metabolism;Metabolism;Metabolism	Global and overview maps;Global and overview maps;Nucleotide metabolism;Metabolism of cofactors and vitamins	ko01100//Metabolic pathways;ko01110//Biosynthesis of secondary metabolites;ko00230//Purine metabolism;ko00730//Thiamine metabolism	K00939;K00939;K00939;K00939	GO:0000315//organellar large ribosomal subunit;GO:0005575//cellular_component;GO:0005622//intracellular anatomical structure;GO:0005634//nucleus;GO:0005737//cytoplasm;GO:0005739//mitochondrion;GO:0009507//chloroplast;GO:0009532//plastid stroma;GO:0009536//plastid;GO:0009570//chloroplast stroma;GO:0022625//cytosolic large ribosomal subunit;GO:0043226//organelle;GO:0043227//membrane-bounded organel…	GO:0000166//nucleotide binding;GO:0003674//molecular_function;GO:0003735//structural constituent of ribosome;GO:0003824//catalytic activity;GO:0004017//adenylate kinase activity;GO:0005488//binding;GO:0005524//ATP binding;GO:0016301//kinase activity;GO:0016740//transferase activity;GO:0016772//transferase activity, transferring phosphorus-containing groups;GO:0016776//phosphotransferase activity,…	GO:0006082//organic acid metabolic process;GO:0006139//nucleobase-containing compound metabolic process;GO:0006412//translation;GO:0006520//cellular amino acid metabolic process;GO:0006725//cellular aromatic compound metabolic process;GO:0006753//nucleoside phosphate metabolic process;GO:0006793//phosphorus metabolic process;GO:0006796//phosphate-containing compound metabolic process;GO:0006807//…
MA_42257g0010	OsI_006296	KAH9315096.1 hypothetical protein KI387_023723 [Taxus chinensis]	Genetic Information Processing	Translation	ko03015//mRNA surveillance pathway	K04354	GO:0000159//protein phosphatase type 2A complex;GO:0005575//cellular_component;GO:0005622//intracellular anatomical structure;GO:0005737//cytoplasm;GO:0005829//cytosol;GO:0008287//protein serine/threonine phosphatase complex;GO:0032991//protein-containing complex;GO:1902494//catalytic complex;GO:1903293//phosphatase complex	GO:0003674//molecular_function;GO:0005515//protein binding;GO:0019208//phosphatase regulator activity;GO:0019888//protein phosphatase regulator activity;GO:0030234//enzyme regulator activity;GO:0098772//molecular function regulator	GO:0000278//mitotic cell cycle;GO:0006464//cellular protein modification process;GO:0006470//protein dephosphorylation;GO:0006793//phosphorus metabolic process;GO:0006796//phosphate-containing compound metabolic process;GO:0006807//nitrogen compound metabolic process;GO:0007049//cell cycle;GO:0008150//biological_process;GO:0008152//metabolic process;GO:0009987//cellular process;GO:0010921//regula…
MA_19778g0030	NERD	KAH9298266.1 hypothetical protein KI387_029948, partial [Taxus chinensis]	-	-	-	-	-	GO:0003674//molecular_function;GO:0003676//nucleic acid binding;GO:0003677//DNA binding;GO:0005488//binding;GO:0005515//protein binding;GO:0043167//ion binding;GO:0043169//cation binding;GO:0046872//metal ion binding;GO:0097159//organic cyclic compound binding;GO:1901363//heterocyclic compound binding	-
MA_10436259g0010	SPPL4	ADE76315.1 unknown [Picea sitchensis]	-	-	-	-	GO:0016021//integral component of membrane	GO:0004190//aspartic-type endopeptidase activity	-
MA_20295g0010	--	KAH9325649.1 hypothetical protein KI387_005827, partial [Taxus chinensis]	-	-	-	-	-	-	-
MA_5856g0010	At3g61800	KAH9311930.1 hypothetical protein KI387_026965 [Taxus chinensis]	-	-	-	-	GO:0005575//cellular_component;GO:0005622//intracellular anatomical structure;GO:0005634//nucleus;GO:0005654//nucleoplasm;GO:0005694//chromosome;GO:0031974//membrane-enclosed lumen;GO:0031981//nuclear lumen;GO:0043226//organelle;GO:0043227//membrane-bounded organelle;GO:0043228//non-membrane-bounded organelle;GO:0043229//intracellular organelle;GO:0043231//intracellular membrane-bounded organelle…	GO:0000993//RNA polymerase II complex binding;GO:0001098//basal transcription machinery binding;GO:0001099//basal RNA polymerase II transcription machinery binding;GO:0003674//molecular_function;GO:0005488//binding;GO:0005515//protein binding;GO:0019899//enzyme binding;GO:0043175//RNA polymerase core enzyme binding;GO:0044877//protein-containing complex binding;GO:0070063//RNA polymerase binding	GO:0006139//nucleobase-containing compound metabolic process;GO:0006259//DNA metabolic process;GO:0006281//DNA repair;GO:0006283//transcription-coupled nucleotide-excision repair;GO:0006289//nucleotide-excision repair;GO:0006464//cellular protein modification process;GO:0006725//cellular aromatic compound metabolic process;GO:0006807//nitrogen compound metabolic process;GO:0006950//response to st…
MA_27881g0010	--	-	-	-	-	-	-	-	-
MA_33392g0010	SLK2	ABK24328.1 unknown [Picea sitchensis]	-	-	-	-	GO:0005575//cellular_component;GO:0005622//intracellular anatomical structure;GO:0005634//nucleus;GO:0005654//nucleoplasm;GO:0031974//membrane-enclosed lumen;GO:0031981//nuclear lumen;GO:0043226//organelle;GO:0043227//membrane-bounded organelle;GO:0043229//intracellular organelle;GO:0043231//intracellular membrane-bounded organelle;GO:0043233//organelle lumen;GO:0070013//intracellular organelle l…	GO:0003674//molecular_function;GO:0003676//nucleic acid binding;GO:0003677//DNA binding;GO:0005488//binding;GO:0005515//protein binding;GO:0046982//protein heterodimerization activity;GO:0046983//protein dimerization activity;GO:0060090//molecular adaptor activity;GO:0097159//organic cyclic compound binding;GO:1901363//heterocyclic compound binding	GO:0000003//reproduction;GO:0001666//response to hypoxia;GO:0003006//developmental process involved in reproduction;GO:0006139//nucleobase-containing compound metabolic process;GO:0006351//transcription, DNA-templated;GO:0006355//regulation of transcription, DNA-templated;GO:0006725//cellular aromatic compound metabolic process;GO:0006807//nitrogen compound metabolic process;GO:0006950//response …
MA_10432447g0010	--	KAF8398954.1 hypothetical protein HHK36_014819 [Tetracentron sinense]	-	-	-	-	-	-	-
MA_10430586g0030	--	-	-	-	-	-	-	-	-
MA_10432567g0010	--	KAH9313520.1 hypothetical protein KI387_022147, partial [Taxus chinensis]	-	-	-	-	-	-	-
MA_10437098g0010	At1g64390	KAH9302414.1 hypothetical protein KI387_013997 [Taxus chinensis]	Metabolism;Metabolism	Global and overview maps;Carbohydrate metabolism	ko01100//Metabolic pathways;ko00500//Starch and sucrose metabolism	K01179;K01179	-	GO:0004553//hydrolase activity, hydrolyzing O-glycosyl compounds;GO:0030246//carbohydrate binding	GO:0005975//carbohydrate metabolic process
MA_10432036g0010	ILK1	ABK22582.1 unknown [Picea sitchensis]	-	-	-	-	GO:0016020//membrane	GO:0004672//protein kinase activity;GO:0005524//ATP binding;GO:0009055//electron transfer activity;GO:0016491//oxidoreductase activity	GO:0006468//protein phosphorylation
MA_20389g0010	--	-	-	-	-	-	-	-	-
MA_172275g0010	ANT1	KAH9302975.1 hypothetical protein KI387_014558, partial [Taxus chinensis]	-	-	-	-	-	-	GO:0003333//amino acid transmembrane transport
MA_16075g0010	Nanp	ABK22542.1 unknown [Picea sitchensis]	Metabolism;Metabolism	Global and overview maps;Carbohydrate metabolism	ko01100//Metabolic pathways;ko00520//Amino sugar and nucleotide sugar metabolism	K01097;K01097	GO:0005575//cellular_component;GO:0005622//intracellular anatomical structure;GO:0005737//cytoplasm;GO:0005829//cytosol	GO:0003674//molecular_function;GO:0003824//catalytic activity;GO:0008801//beta-phosphoglucomutase activity;GO:0008962//phosphatidylglycerophosphatase activity;GO:0008967//phosphoglycolate phosphatase activity;GO:0016787//hydrolase activity;GO:0016788//hydrolase activity, acting on ester bonds;GO:0016791//phosphatase activity;GO:0016827//hydrolase activity, acting on acid carbon-phosphorus bonds;G…	GO:0005975//carbohydrate metabolic process;GO:0006040//amino sugar metabolic process;GO:0006044//N-acetylglucosamine metabolic process;GO:0006045//N-acetylglucosamine biosynthetic process;GO:0006054//N-acetylneuraminate metabolic process;GO:0006082//organic acid metabolic process;GO:0006545//glycine biosynthetic process;GO:0006564//L-serine biosynthetic process;GO:0006793//phosphorus metabolic pr…
MA_18795g0030	ASP1	ABK24301.1 unknown [Picea sitchensis]	Metabolism;Metabolism;Metabolism;Metabolism;Metabolism;Metabolism;Metabolism;Metabolism;Metabolism;Metabolism;Metabolism;Metabolism;Metabolism;Metabolism;Metabolism	Global and overview maps;Global and overview maps;Global and overview maps;Global and overview maps;Amino acid metabolism;Energy metabolism;Amino acid metabolism;Amino acid metabolism;Amino acid metabolism;Amino acid metabolism;Global and overview maps;Amino acid metabolism;Amino acid metabolism;Biosynthesis of other secondary metabolites;Biosynthesis of other secondary metabolites	ko01100//Metabolic pathways;ko01110//Biosynthesis of secondary metabolites;ko01230//Biosynthesis of amino acids;ko01200//Carbon metabolism;ko00270//Cysteine and methionine metabolism;ko00710//Carbon fixation in photosynthetic organisms;ko00250//Alanine, aspartate and glutamate metabolism;ko00350//Tyrosine metabolism;ko00400//Phenylalanine, tyrosine and tryptophan biosynthesis;ko00330//Arginine an…	K14455;K14455;K14455;K14455;K14455;K14455;K14455;K14455;K14455;K14455;K14455;K14455;K14455;K14455;K14455	GO:0005575//cellular_component;GO:0005622//intracellular anatomical structure;GO:0005737//cytoplasm;GO:0005739//mitochondrion;GO:0005759//mitochondrial matrix;GO:0031974//membrane-enclosed lumen;GO:0043226//organelle;GO:0043227//membrane-bounded organelle;GO:0043229//intracellular organelle;GO:0043231//intracellular membrane-bounded organelle;GO:0043233//organelle lumen;GO:0070013//intracellular …	GO:0003674//molecular_function;GO:0003824//catalytic activity;GO:0004069//L-aspartate:2-oxoglutarate aminotransferase activity;GO:0004400//histidinol-phosphate transaminase activity;GO:0005488//binding;GO:0005507//copper ion binding;GO:0008483//transaminase activity;GO:0016740//transferase activity;GO:0016769//transferase activity, transferring nitrogenous groups;GO:0019842//vitamin binding;GO:00…	GO:0000105//histidine biosynthetic process;GO:0006082//organic acid metabolic process;GO:0006103//2-oxoglutarate metabolic process;GO:0006520//cellular amino acid metabolic process;GO:0006531//aspartate metabolic process;GO:0006536//glutamate metabolic process;GO:0006807//nitrogen compound metabolic process;GO:0008150//biological_process;GO:0008152//metabolic process;GO:0009058//biosynthetic proc…
MA_1315g0010	--	-	-	-	-	-	-	-	-
MA_3839g0010	HSPRO1	KAH9324441.1 hypothetical protein KI387_004619 [Taxus chinensis]	-	-	-	-	-	-	-
MA_22726g0010	--	-	-	-	-	-	-	-	-
MA_10426515g0010	DIR11	ABR27731.1 dirigent-like protein, partial [Picea sitchensis]	-	-	-	-	-	-	-
MA_20587g0020	RPS5	ABK23207.1 unknown [Picea sitchensis]	Genetic Information Processing	Translation	ko03010//Ribosome	K02989	GO:0000314//organellar small ribosomal subunit;GO:0022627//cytosolic small ribosomal subunit	GO:0003735//structural constituent of ribosome	GO:0006412//translation
MA_12772g0010	--	-	-	-	-	-	-	-	-
MA_18253g0010	TOL1	ADE76488.1 unknown [Picea sitchensis]	-	-	-	-	GO:0005575//cellular_component;GO:0005622//intracellular anatomical structure;GO:0005737//cytoplasm;GO:0005829//cytosol;GO:0005886//plasma membrane;GO:0016020//membrane;GO:0071944//cell periphery	GO:0003674//molecular_function;GO:0005488//binding;GO:0005515//protein binding;GO:0019899//enzyme binding;GO:0019900//kinase binding;GO:0019901//protein kinase binding;GO:0030276//clathrin binding	GO:0006810//transport;GO:0006886//intracellular protein transport;GO:0007088//regulation of mitotic nuclear division;GO:0007154//cell communication;GO:0007165//signal transduction;GO:0007346//regulation of mitotic cell cycle;GO:0008104//protein localization;GO:0008150//biological_process;GO:0009987//cellular process;GO:0010564//regulation of cell cycle process;GO:0010639//negative regulation of o…
MA_10433237g0010	CAND1	KAH9308264.1 hypothetical protein KI387_036175, partial [Taxus chinensis]	-	-	-	-	GO:0000151//ubiquitin ligase complex;GO:0005575//cellular_component;GO:0005618//cell wall;GO:0005622//intracellular anatomical structure;GO:0005634//nucleus;GO:0005737//cytoplasm;GO:0005829//cytosol;GO:0005886//plasma membrane;GO:0016020//membrane;GO:0030312//external encapsulating structure;GO:0032991//protein-containing complex;GO:0043226//organelle;GO:0043227//membrane-bounded organelle;GO:004…	-	GO:0000003//reproduction;GO:0003002//regionalization;GO:0003006//developmental process involved in reproduction;GO:0006139//nucleobase-containing compound metabolic process;GO:0006351//transcription, DNA-templated;GO:0006355//regulation of transcription, DNA-templated;GO:0006464//cellular protein modification process;GO:0006725//cellular aromatic compound metabolic process;GO:0006807//nitrogen co…
MA_50550g0010	PILS6	KAH9295521.1 hypothetical protein KI387_039109, partial [Taxus chinensis]	-	-	-	-	GO:0005575//cellular_component;GO:0005622//intracellular anatomical structure;GO:0005737//cytoplasm;GO:0005783//endoplasmic reticulum;GO:0005789//endoplasmic reticulum membrane;GO:0012505//endomembrane system;GO:0016020//membrane;GO:0016021//integral component of membrane;GO:0031224//intrinsic component of membrane;GO:0031984//organelle subcompartment;GO:0042175//nuclear outer membrane-endoplasmi…	GO:0003674//molecular_function;GO:0005215//transporter activity;GO:0022857//transmembrane transporter activity	GO:0006810//transport;GO:0007154//cell communication;GO:0007165//signal transduction;GO:0008150//biological_process;GO:0009719//response to endogenous stimulus;GO:0009725//response to hormone;GO:0009733//response to auxin;GO:0009734//auxin-activated signaling pathway;GO:0009755//hormone-mediated signaling pathway;GO:0009987//cellular process;GO:0010033//response to organic substance;GO:0023052//s…
MA_24252g0010	--	ACN39825.1 unknown [Picea sitchensis]	-	-	-	-	GO:0016020//membrane	-	-
MA_10426252g0010	YRDC	KAH9300675.1 hypothetical protein KI387_012258, partial [Taxus chinensis]	-	-	-	-	GO:0005575//cellular_component;GO:0005622//intracellular anatomical structure;GO:0005737//cytoplasm;GO:0005739//mitochondrion;GO:0016020//membrane;GO:0043226//organelle;GO:0043227//membrane-bounded organelle;GO:0043229//intracellular organelle;GO:0043231//intracellular membrane-bounded organelle	GO:0000049//tRNA binding;GO:0003674//molecular_function;GO:0003676//nucleic acid binding;GO:0003723//RNA binding;GO:0003725//double-stranded RNA binding;GO:0003824//catalytic activity;GO:0003998//acylphosphatase activity;GO:0005488//binding;GO:0005506//iron ion binding;GO:0016491//oxidoreductase activity;GO:0016725//oxidoreductase activity, acting on CH or CH2 groups;GO:0016740//transferase activ…	GO:0002949//tRNA threonylcarbamoyladenosine modification;GO:0006081//cellular aldehyde metabolic process;GO:0006082//organic acid metabolic process;GO:0006090//pyruvate metabolic process;GO:0006139//nucleobase-containing compound metabolic process;GO:0006396//RNA processing;GO:0006399//tRNA metabolic process;GO:0006400//tRNA modification;GO:0006450//regulation of translational fidelity;GO:0006464…
MA_129401g0010	--	KAH9295239.1 hypothetical protein KI387_038827 [Taxus chinensis]	-	-	-	-	-	-	-
MA_19243g0010	VIP2	XP_031488249.1 probable NOT transcription complex subunit VIP2 [Nymphaea colorata]	Genetic Information Processing	Folding, sorting and degradation	ko03018//RNA degradation	K12605	-	-	GO:0006355//regulation of transcription, DNA-templated
MA_19362g0030	--	-	-	-	-	-	-	-	-
MA_10436226g0010	bsn	XP_020264692.1 uncharacterized protein LOC109840446 [Asparagus officinalis]	-	-	-	-	-	GO:0004518//nuclease activity	-
MA_80033g0010	RAX3	ADE76835.1 unknown [Picea sitchensis]	-	-	-	-	GO:0005575//cellular_component;GO:0005622//intracellular anatomical structure;GO:0005634//nucleus;GO:0043226//organelle;GO:0043227//membrane-bounded organelle;GO:0043229//intracellular organelle;GO:0043231//intracellular membrane-bounded organelle	GO:0000981//DNA-binding transcription factor activity, RNA polymerase II-specific;GO:0001067//transcription regulatory region nucleic acid binding;GO:0003674//molecular_function;GO:0003676//nucleic acid binding;GO:0003677//DNA binding;GO:0003700//DNA-binding transcription factor activity;GO:0005488//binding;GO:0043565//sequence-specific DNA binding;GO:0097159//organic cyclic compound binding;GO:0…	GO:0001101//response to acid chemical;GO:0006139//nucleobase-containing compound metabolic process;GO:0006351//transcription, DNA-templated;GO:0006355//regulation of transcription, DNA-templated;GO:0006357//regulation of transcription by RNA polymerase II;GO:0006725//cellular aromatic compound metabolic process;GO:0006807//nitrogen compound metabolic process;GO:0007275//multicellular organism dev…
MA_36510g0030	RPP2B	QEH91620.1 putative TIR-NBS-LRR protein [Pinus monticola]	-	-	-	-	GO:0033644//host cell membrane	GO:0005261//cation channel activity;GO:0005515//protein binding;GO:0005524//ATP binding;GO:0005525//GTP binding;GO:0043531//ADP binding	GO:0007165//signal transduction;GO:0019076//viral release from host cell;GO:0032801//receptor catabolic process
MA_34255g0010	DDR4	KAH9323739.1 hypothetical protein KI387_018378, partial [Taxus chinensis]	-	-	-	-	-	-	-
MA_427222g0010	--	KAH9325199.1 hypothetical protein KI387_005377, partial [Taxus chinensis]	-	-	-	-	-	-	-
MA_10435890g0010	ZDP	ABR18091.1 unknown [Picea sitchensis]	-	-	-	-	GO:0005575//cellular_component;GO:0005622//intracellular anatomical structure;GO:0005634//nucleus;GO:0005654//nucleoplasm;GO:0005730//nucleolus;GO:0005737//cytoplasm;GO:0005739//mitochondrion;GO:0031974//membrane-enclosed lumen;GO:0031981//nuclear lumen;GO:0043226//organelle;GO:0043227//membrane-bounded organelle;GO:0043228//non-membrane-bounded organelle;GO:0043229//intracellular organelle;GO:00…	GO:0000166//nucleotide binding;GO:0003674//molecular_function;GO:0003676//nucleic acid binding;GO:0003677//DNA binding;GO:0003690//double-stranded DNA binding;GO:0003824//catalytic activity;GO:0005488//binding;GO:0005524//ATP binding;GO:0008270//zinc ion binding;GO:0016301//kinase activity;GO:0016740//transferase activity;GO:0016772//transferase activity, transferring phosphorus-containing groups…	GO:0000012//single strand break repair;GO:0006139//nucleobase-containing compound metabolic process;GO:0006259//DNA metabolic process;GO:0006281//DNA repair;GO:0006351//transcription, DNA-templated;GO:0006355//regulation of transcription, DNA-templated;GO:0006725//cellular aromatic compound metabolic process;GO:0006753//nucleoside phosphate metabolic process;GO:0006793//phosphorus metabolic proce…
MA_13740g0010	CYP57	XP_023883697.1 peptidyl-prolyl cis-trans isomerase CYP57 [Quercus suber]	-	-	-	-	GO:0005575//cellular_component;GO:0005622//intracellular anatomical structure;GO:0005634//nucleus;GO:0005654//nucleoplasm;GO:0005681//spliceosomal complex;GO:0005684//U2-type spliceosomal complex;GO:0005737//cytoplasm;GO:0005911//cell-cell junction;GO:0009506//plasmodesma;GO:0030054//cell junction;GO:0031974//membrane-enclosed lumen;GO:0031981//nuclear lumen;GO:0032991//protein-containing complex…	GO:0003674//molecular_function;GO:0003755//peptidyl-prolyl cis-trans isomerase activity;GO:0003824//catalytic activity;GO:0016853//isomerase activity;GO:0016859//cis-trans isomerase activity;GO:0140096//catalytic activity, acting on a protein	GO:0000413//protein peptidyl-prolyl isomerization;GO:0006139//nucleobase-containing compound metabolic process;GO:0006396//RNA processing;GO:0006397//mRNA processing;GO:0006457//protein folding;GO:0006464//cellular protein modification process;GO:0006725//cellular aromatic compound metabolic process;GO:0006807//nitrogen compound metabolic process;GO:0008150//biological_process;GO:0008152//metabol…
MA_22275g0020	--	KAH9313297.1 hypothetical protein KI387_028332, partial [Taxus chinensis]	-	-	-	-	-	-	-
MA_10426515g0020	DIR11	ABR27731.1 dirigent-like protein, partial [Picea sitchensis]	-	-	-	-	-	-	-
MA_449338g0010	--	ABK23267.1 unknown [Picea sitchensis]	Metabolism;Metabolism;Metabolism	Global and overview maps;Amino acid metabolism;Amino acid metabolism	ko01100//Metabolic pathways;ko00350//Tyrosine metabolism;ko00360//Phenylalanine metabolism	K07253;K07253;K07253	-	-	-
MA_90669g0010	--	ADE77170.1 unknown [Picea sitchensis]	-	-	-	-	-	-	-
MA_10436629g0020	--	-	-	-	-	-	-	-	-
MA_10429182g0020	At1g52310	ADE75729.1 unknown [Picea sitchensis]	-	-	-	-	GO:0005575//cellular_component;GO:0005886//plasma membrane;GO:0016020//membrane;GO:0016021//integral component of membrane;GO:0031224//intrinsic component of membrane;GO:0033644//host cell membrane;GO:0071944//cell periphery	GO:0000166//nucleotide binding;GO:0003674//molecular_function;GO:0003824//catalytic activity;GO:0004672//protein kinase activity;GO:0004674//protein serine/threonine kinase activity;GO:0004713//protein tyrosine kinase activity;GO:0004714//transmembrane receptor protein tyrosine kinase activity;GO:0004888//transmembrane signaling receptor activity;GO:0005261//cation channel activity;GO:0005488//bi…	GO:0006464//cellular protein modification process;GO:0006468//protein phosphorylation;GO:0006793//phosphorus metabolic process;GO:0006796//phosphate-containing compound metabolic process;GO:0006807//nitrogen compound metabolic process;GO:0007154//cell communication;GO:0007165//signal transduction;GO:0008150//biological_process;GO:0008152//metabolic process;GO:0009240//isopentenyl diphosphate bios…
MA_9051g0010	RR21	DAD32248.1 TPA_asm: hypothetical protein HUJ06_011099 [Nelumbo nucifera]	Environmental Information Processing	Signal transduction	ko04075//Plant hormone signal transduction	K14491	GO:0016020//membrane	GO:0000156//phosphorelay response regulator activity;GO:0003677//DNA binding;GO:0003700//DNA-binding transcription factor activity;GO:0004673//protein histidine kinase activity;GO:0005524//ATP binding	GO:0000160//phosphorelay signal transduction system;GO:0006355//regulation of transcription, DNA-templated;GO:0006796//phosphate-containing compound metabolic process;GO:0006808//regulation of nitrogen utilization;GO:0030436//asexual sporulation;GO:0042173//regulation of sporulation resulting in formation of a cellular spore
MA_72689g0010	CIB22	ABK22386.1 unknown [Picea sitchensis]	Metabolism;Metabolism	Global and overview maps;Energy metabolism	ko01100//Metabolic pathways;ko00190//Oxidative phosphorylation	K03965;K03965	-	-	-
MA_10427917g0020	RPS19A	ABK21356.1 unknown [Picea sitchensis]	Genetic Information Processing	Translation	ko03010//Ribosome	K02966	GO:0005840//ribosome	GO:0003735//structural constituent of ribosome	GO:0006412//translation
MA_97185g0020	H41	KAG7528722.1 TATA box binding protein associated factor (TAF) [Arabidopsis thaliana x Arabidopsis arenosa]	-	-	-	-	GO:0000228//nuclear chromosome;GO:0000785//chromatin;GO:0000786//nucleosome;GO:0005575//cellular_component;GO:0005622//intracellular anatomical structure;GO:0005634//nucleus;GO:0005694//chromosome;GO:0005730//nucleolus;GO:0005737//cytoplasm;GO:0005773//vacuole;GO:0005774//vacuolar membrane;GO:0005829//cytosol;GO:0005886//plasma membrane;GO:0005911//cell-cell junction;GO:0009506//plasmodesma;GO:00…	GO:0003674//molecular_function;GO:0003676//nucleic acid binding;GO:0003677//DNA binding;GO:0005488//binding;GO:0005515//protein binding;GO:0042393//histone binding;GO:0046982//protein heterodimerization activity;GO:0046983//protein dimerization activity;GO:0097159//organic cyclic compound binding;GO:1901363//heterocyclic compound binding	GO:0001101//response to acid chemical;GO:0006323//DNA packaging;GO:0006325//chromatin organization;GO:0006333//chromatin assembly or disassembly;GO:0006334//nucleosome assembly;GO:0006950//response to stress;GO:0006996//organelle organization;GO:0008150//biological_process;GO:0009414//response to water deprivation;GO:0009415//response to water;GO:0009628//response to abiotic stimulus;GO:0009987//…
MA_104821g0010	SPX1	KAH9295229.1 hypothetical protein KI387_038817 [Taxus chinensis]	-	-	-	-	-	-	-
MA_165342g0010	RH18	KAH9322425.1 hypothetical protein KI387_017064, partial [Taxus chinensis]	-	-	-	-	GO:0005575//cellular_component;GO:0005622//intracellular anatomical structure;GO:0005634//nucleus;GO:0005654//nucleoplasm;GO:0005730//nucleolus;GO:0005737//cytoplasm;GO:0005739//mitochondrion;GO:0005829//cytosol;GO:0030684//preribosome;GO:0030686//90S preribosome;GO:0030687//preribosome, large subunit precursor;GO:0031974//membrane-enclosed lumen;GO:0031981//nuclear lumen;GO:0032991//protein-cont…	GO:0000166//nucleotide binding;GO:0003674//molecular_function;GO:0003676//nucleic acid binding;GO:0003723//RNA binding;GO:0003724//RNA helicase activity;GO:0003824//catalytic activity;GO:0004386//helicase activity;GO:0005488//binding;GO:0005524//ATP binding;GO:0008186//ATP-dependent activity, acting on RNA;GO:0016462//pyrophosphatase activity;GO:0016787//hydrolase activity;GO:0016817//hydrolase a…	GO:0000027//ribosomal large subunit assembly;GO:0000470//maturation of LSU-rRNA;GO:0006139//nucleobase-containing compound metabolic process;GO:0006364//rRNA processing;GO:0006396//RNA processing;GO:0006725//cellular aromatic compound metabolic process;GO:0006807//nitrogen compound metabolic process;GO:0006996//organelle organization;GO:0007275//multicellular organism development;GO:0008150//biol…
MA_10436435g0010	FPP7	KAH9292482.1 hypothetical protein KI387_042331, partial [Taxus chinensis]	-	-	-	-	-	GO:0005524//ATP binding	GO:0007059//chromosome segregation;GO:0030261//chromosome condensation
MA_103698g0010	At3g15890	ABR17823.1 unknown [Picea sitchensis]	-	-	-	-	GO:0005743//mitochondrial inner membrane;GO:0061617//MICOS complex	-	-
MA_128667g0020	--	-	-	-	-	-	-	-	GO:0008219//cell death
MA_34648g0010	SDIR1	ABK22685.1 unknown [Picea sitchensis]	-	-	-	-	GO:0000109//nucleotide-excision repair complex;GO:0005680//anaphase-promoting complex	GO:0008270//zinc ion binding;GO:0046872//metal ion binding;GO:0061630//ubiquitin protein ligase activity;GO:0097602//cullin family protein binding	GO:0006289//nucleotide-excision repair;GO:0031145//anaphase-promoting complex-dependent catabolic process
MA_7398g0010	HK5	KAH9307823.1 hypothetical protein KI387_035734 [Taxus chinensis]	Environmental Information Processing	Signal transduction	ko04075//Plant hormone signal transduction	K14489	-	-	-
MA_71687g0010	--	ABK21017.1 unknown [Picea sitchensis]	-	-	-	-	-	-	-
MA_10431323g0020	At4g13710	ABR17766.1 unknown [Picea sitchensis]	Metabolism;Metabolism	Global and overview maps;Carbohydrate metabolism	ko01100//Metabolic pathways;ko00040//Pentose and glucuronate interconversions	K01728;K01728	-	-	-
MA_47138g0010	--	-	-	-	-	-	-	-	-
MA_36510g0010	--	-	-	-	-	-	-	-	-
MA_119865g0010	--	XP_011624772.1 uncharacterized protein LOC18437973 isoform X1 [Amborella trichopoda]	-	-	-	-	-	-	-
MA_178107g0010	--	-	-	-	-	-	-	-	-
MA_25342g0010	GGM13	QWX93759.1 MADS-box protein 20 [Cunninghamia lanceolata]	-	-	-	-	GO:0005634//nucleus	GO:0003677//DNA binding;GO:0003700//DNA-binding transcription factor activity;GO:0003899//DNA-directed 5'-3' RNA polymerase activity;GO:0046983//protein dimerization activity	GO:0006351//transcription, DNA-templated;GO:0006355//regulation of transcription, DNA-templated
MA_11824g0010	--	KAH9327945.1 hypothetical protein KI387_000053 [Taxus chinensis]	-	-	-	-	-	-	-
MA_61272g0010	PUX10	KZV45708.1 FAS-associated factor 2 [Dorcoceras hygrometricum]	-	-	-	-	GO:0005575//cellular_component;GO:0005622//intracellular anatomical structure;GO:0005737//cytoplasm;GO:0005783//endoplasmic reticulum;GO:0005811//lipid droplet;GO:0012505//endomembrane system;GO:0043226//organelle;GO:0043227//membrane-bounded organelle;GO:0043228//non-membrane-bounded organelle;GO:0043229//intracellular organelle;GO:0043231//intracellular membrane-bounded organelle;GO:0043232//in…	GO:0005515//protein binding	-
MA_165633g0010	--	KAH9301471.1 hypothetical protein KI387_013054 [Taxus chinensis]	-	-	-	-	-	-	-
MA_159850g0010	--	KAH9298129.1 hypothetical protein KI387_029811, partial [Taxus chinensis]	-	-	-	-	-	-	-
MA_60036g0010	POLD1	KAH9310163.1 hypothetical protein KI387_038074 [Taxus chinensis]	Genetic Information Processing;Genetic Information Processing;Genetic Information Processing;Genetic Information Processing;Genetic Information Processing	Replication and repair;Replication and repair;Replication and repair;Replication and repair;Replication and repair	ko03420//Nucleotide excision repair;ko03030//DNA replication;ko03440//Homologous recombination;ko03430//Mismatch repair;ko03410//Base excision repair	K02327;K02327;K02327;K02327;K02327	-	GO:0000166//nucleotide binding;GO:0003677//DNA binding	-
MA_12714g0010	KIN7E	KAH9321253.1 hypothetical protein KI387_015892, partial [Taxus chinensis]	-	-	-	-	GO:0005575//cellular_component;GO:0005622//intracellular anatomical structure;GO:0005737//cytoplasm;GO:0005739//mitochondrion;GO:0005856//cytoskeleton;GO:0005871//kinesin complex;GO:0005874//microtubule;GO:0005875//microtubule associated complex;GO:0005886//plasma membrane;GO:0009507//chloroplast;GO:0009536//plastid;GO:0015630//microtubule cytoskeleton;GO:0016020//membrane;GO:0032991//protein-con…	GO:0000166//nucleotide binding;GO:0003674//molecular_function;GO:0003774//cytoskeletal motor activity;GO:0003777//microtubule motor activity;GO:0003824//catalytic activity;GO:0005488//binding;GO:0005515//protein binding;GO:0005524//ATP binding;GO:0008017//microtubule binding;GO:0008092//cytoskeletal protein binding;GO:0015631//tubulin binding;GO:0016462//pyrophosphatase activity;GO:0016787//hydro…	GO:0006928//movement of cell or subcellular component;GO:0007017//microtubule-based process;GO:0007018//microtubule-based movement;GO:0008150//biological_process;GO:0009987//cellular process
MA_861471g0010	MYB23	UED89769.1 R2R3-Myb6 transcription factor [Pinus massoniana]	-	-	-	-	-	-	-
MA_6422g0010	UGT85A1	ABR16235.1 unknown [Picea sitchensis]	-	-	-	-	-	GO:0008194//UDP-glycosyltransferase activity;GO:0016758//hexosyltransferase activity	-
MA_6189g0010	RPN1A	ABR18347.1 unknown [Picea sitchensis]	Genetic Information Processing	Folding, sorting and degradation	ko03050//Proteasome	K03028	-	GO:0005198//structural molecule activity	GO:0019068//virion assembly
MA_114548g0010	CARM1	KAH9311838.1 hypothetical protein KI387_026873, partial [Taxus chinensis]	-	-	-	-	-	GO:0000179//rRNA (adenine-N6,N6-)-dimethyltransferase activity;GO:0008168//methyltransferase activity;GO:0008171//O-methyltransferase activity;GO:0008689//3-demethylubiquinone-9 3-O-methyltransferase activity;GO:0008757//S-adenosylmethionine-dependent methyltransferase activity;GO:0046025//precorrin-6Y C5,15-methyltransferase (decarboxylating) activity;GO:0046406//magnesium protoporphyrin IX meth…	GO:0000154//rRNA modification;GO:0006400//tRNA modification;GO:0006412//translation;GO:0006464//cellular protein modification process;GO:0006744//ubiquinone biosynthetic process;GO:0009102//biotin biosynthetic process;GO:0015995//chlorophyll biosynthetic process;GO:0018364//peptidyl-glutamine methylation;GO:0031167//rRNA methylation;GO:0032259//methylation;GO:0046140//corrin biosynthetic process
MA_10436084g0010	--	KAH9298043.1 hypothetical protein KI387_029725, partial [Taxus chinensis]	-	-	-	-	GO:0005575//cellular_component;GO:0005622//intracellular anatomical structure;GO:0005737//cytoplasm;GO:0005768//endosome;GO:0005769//early endosome;GO:0012505//endomembrane system;GO:0031410//cytoplasmic vesicle;GO:0031982//vesicle;GO:0043226//organelle;GO:0043227//membrane-bounded organelle;GO:0043229//intracellular organelle;GO:0043231//intracellular membrane-bounded organelle;GO:0097708//intra…	GO:0003674//molecular_function;GO:0005524//ATP binding	GO:0006810//transport;GO:0006892//post-Golgi vesicle-mediated transport;GO:0006893//Golgi to plasma membrane transport;GO:0007059//chromosome segregation;GO:0008104//protein localization;GO:0008150//biological_process;GO:0015031//protein transport;GO:0015833//peptide transport;GO:0016192//vesicle-mediated transport;GO:0030261//chromosome condensation;GO:0033036//macromolecule localization;GO:0042…
MA_87768g0010	At2g31690	RWR83808.1 galactolipase DONGLE, chloroplastic [Cinnamomum micranthum f. kanehirae]	-	-	-	-	GO:0005575//cellular_component;GO:0005622//intracellular anatomical structure;GO:0005737//cytoplasm;GO:0005811//lipid droplet;GO:0009507//chloroplast;GO:0009536//plastid;GO:0043226//organelle;GO:0043227//membrane-bounded organelle;GO:0043228//non-membrane-bounded organelle;GO:0043229//intracellular organelle;GO:0043231//intracellular membrane-bounded organelle;GO:0043232//intracellular non-membra…	GO:0003674//molecular_function;GO:0003824//catalytic activity;GO:0004620//phospholipase activity;GO:0008970//phospholipase A1 activity;GO:0016298//lipase activity;GO:0016787//hydrolase activity;GO:0016788//hydrolase activity, acting on ester bonds;GO:0047714//galactolipase activity;GO:0051539//4 iron, 4 sulfur cluster binding;GO:0052689//carboxylic ester hydrolase activity;GO:0052739//phosphatidy…	GO:0001558//regulation of cell growth;GO:0006082//organic acid metabolic process;GO:0006629//lipid metabolic process;GO:0006950//response to stress;GO:0006952//defense response;GO:0008150//biological_process;GO:0008152//metabolic process;GO:0009056//catabolic process;GO:0009058//biosynthetic process;GO:0009605//response to external stimulus;GO:0009607//response to biotic stimulus;GO:0009611//resp…
MA_122218g0020	--	KAH9308981.1 hypothetical protein KI387_036892 [Taxus chinensis]	-	-	-	-	-	-	-
MA_4203g0010	ctp	ABK22007.1 unknown [Picea sitchensis]	-	-	-	-	GO:0030286//dynein complex	-	GO:0007017//microtubule-based process
MA_183236g0010	UGT72B2	ABR18046.1 unknown [Picea sitchensis]	-	-	-	-	-	GO:0008194//UDP-glycosyltransferase activity	-
MA_12053g0010	ATHB-13	ABK24625.1 unknown [Picea sitchensis]	-	-	-	-	-	GO:0003677//DNA binding;GO:0043565//sequence-specific DNA binding	GO:0006355//regulation of transcription, DNA-templated
MA_184617g0010	--	ABK25027.1 unknown [Picea sitchensis]	-	-	-	-	-	-	-
MA_10430768g0010	TPX2	KAH9315607.1 hypothetical protein KI387_024234 [Taxus chinensis]	-	-	-	-	-	-	-
MA_10429666g0010	MUB3	ADE76616.1 unknown [Picea sitchensis]	-	-	-	-	GO:0005575//cellular_component;GO:0005886//plasma membrane;GO:0016020//membrane;GO:0071944//cell periphery	GO:0005515//protein binding	-
MA_494263g0010	--	ABR16446.1 unknown [Picea sitchensis]	-	-	-	-	GO:0005575//cellular_component;GO:0005622//intracellular anatomical structure;GO:0005634//nucleus;GO:0005737//cytoplasm;GO:0030428//cell septum;GO:0032153//cell division site;GO:0032991//protein-containing complex;GO:0043226//organelle;GO:0043227//membrane-bounded organelle;GO:0043229//intracellular organelle;GO:0043231//intracellular membrane-bounded organelle;GO:0051286//cell tip	GO:0005515//protein binding	GO:0006139//nucleobase-containing compound metabolic process;GO:0006351//transcription, DNA-templated;GO:0006355//regulation of transcription, DNA-templated;GO:0006464//cellular protein modification process;GO:0006508//proteolysis;GO:0006725//cellular aromatic compound metabolic process;GO:0006807//nitrogen compound metabolic process;GO:0007154//cell communication;GO:0007584//response to nutrient…
MA_10426704g0020	--	KUM45097.1 hypothetical protein ABT39_MTgene4068 [Picea glauca]	-	-	-	-	-	GO:0004842//ubiquitin-protein transferase activity	GO:0016567//protein ubiquitination
MA_2809g0010	HMGB15	ABK24816.1 unknown [Picea sitchensis]	-	-	-	-	-	GO:0003677//DNA binding	-
MA_46529g0010	WRKY42	QBL97996.1 WRKY164 [Pinus massoniana]	-	-	-	-	-	GO:0003700//DNA-binding transcription factor activity;GO:0043565//sequence-specific DNA binding	GO:0006355//regulation of transcription, DNA-templated
MA_2284g0010	PAT07	ABK25142.1 unknown [Picea sitchensis]	-	-	-	-	GO:0005575//cellular_component;GO:0005886//plasma membrane;GO:0016020//membrane;GO:0016021//integral component of membrane;GO:0031224//intrinsic component of membrane;GO:0071944//cell periphery	GO:0003674//molecular_function;GO:0003824//catalytic activity;GO:0016409//palmitoyltransferase activity;GO:0016417//S-acyltransferase activity;GO:0016740//transferase activity;GO:0016746//acyltransferase activity;GO:0016747//acyltransferase activity, transferring groups other than amino-acyl groups;GO:0019706//protein-cysteine S-palmitoyltransferase activity;GO:0019707//protein-cysteine S-acyltra…	-
MA_167483g0030	--	KAH9328068.1 hypothetical protein KI387_000176, partial [Taxus chinensis]	-	-	-	-	-	GO:0005515//protein binding	-
MA_10430681g0040	EXL2	ABK21569.1 unknown [Picea sitchensis]	-	-	-	-	-	-	-
MA_10430057g0010	PGL1	ABR16440.1 unknown [Picea sitchensis]	-	-	-	-	-	-	-
MA_10436047g0010	GATA22	XP_016691171.1 GATA transcription factor 15 [Gossypium hirsutum]	-	-	-	-	-	GO:0008270//zinc ion binding;GO:0043565//sequence-specific DNA binding	GO:0006355//regulation of transcription, DNA-templated
MA_10430768g0020	ISY1	XP_006854550.1 pre-mRNA-splicing factor ISY1 homolog [Amborella trichopoda]	Genetic Information Processing	Transcription	ko03040//Spliceosome	K12870	-	-	GO:0000350//generation of catalytic spliceosome for second transesterification step
MA_10177821g0010	--	-	-	-	-	-	-	-	-
MA_10435890g0020	LAMP1	KAG0582534.1 hypothetical protein KC19_3G067000 [Ceratodon purpureus]	-	-	-	-	-	GO:0016787//hydrolase activity	-
MA_26501g0010	--	AFG52562.1 hypothetical protein 0_6018_01, partial [Pinus taeda]	-	-	-	-	GO:0000932//P-body;GO:0005575//cellular_component;GO:0005622//intracellular anatomical structure;GO:0005737//cytoplasm;GO:0005829//cytosol;GO:0032991//protein-containing complex;GO:0035770//ribonucleoprotein granule;GO:0036464//cytoplasmic ribonucleoprotein granule;GO:0043226//organelle;GO:0043228//non-membrane-bounded organelle;GO:0043229//intracellular organelle;GO:0043232//intracellular non-me…	GO:0003674//molecular_function;GO:0003676//nucleic acid binding;GO:0003723//RNA binding;GO:0003729//mRNA binding;GO:0005488//binding;GO:0005515//protein binding;GO:0042802//identical protein binding;GO:0042803//protein homodimerization activity;GO:0046983//protein dimerization activity;GO:0097159//organic cyclic compound binding;GO:1901363//heterocyclic compound binding	GO:0000956//nuclear-transcribed mRNA catabolic process;GO:0006139//nucleobase-containing compound metabolic process;GO:0006396//RNA processing;GO:0006397//mRNA processing;GO:0006401//RNA catabolic process;GO:0006402//mRNA catabolic process;GO:0006417//regulation of translation;GO:0006725//cellular aromatic compound metabolic process;GO:0006807//nitrogen compound metabolic process;GO:0006996//orga…
MA_10431256g0010	PTB	ADE76380.1 unknown [Picea sitchensis]	-	-	-	-	-	GO:0003676//nucleic acid binding	-
MA_15391g0010	ERF1-3	ABR17621.1 unknown [Picea sitchensis]	Genetic Information Processing	Translation	ko03015//mRNA surveillance pathway	K03265	-	GO:0003747//translation release factor activity	GO:0006402//mRNA catabolic process;GO:0006415//translational termination
MA_7073g0010	NDK1	ABK22467.1 unknown [Picea sitchensis]	Metabolism;Metabolism;Environmental Information Processing;Metabolism;Metabolism	Global and overview maps;Global and overview maps;Signal transduction;Nucleotide metabolism;Nucleotide metabolism	ko01100//Metabolic pathways;ko01110//Biosynthesis of secondary metabolites;ko04016//MAPK signaling pathway - plant;ko00230//Purine metabolism;ko00240//Pyrimidine metabolism	K00940;K00940;K00940;K00940;K00940	GO:0005575//cellular_component;GO:0005622//intracellular anatomical structure;GO:0005634//nucleus;GO:0005737//cytoplasm;GO:0005777//peroxisome;GO:0005886//plasma membrane;GO:0042579//microbody;GO:0043226//organelle;GO:0043227//membrane-bounded organelle;GO:0043229//intracellular organelle;GO:0043231//intracellular membrane-bounded organelle	GO:0000166//nucleotide binding;GO:0003674//molecular_function;GO:0003824//catalytic activity;GO:0004550//nucleoside diphosphate kinase activity;GO:0005488//binding;GO:0005524//ATP binding;GO:0008374//O-acyltransferase activity;GO:0016301//kinase activity;GO:0016740//transferase activity;GO:0016772//transferase activity, transferring phosphorus-containing groups;GO:0016776//phosphotransferase acti…	GO:0000302//response to reactive oxygen species;GO:0006139//nucleobase-containing compound metabolic process;GO:0006163//purine nucleotide metabolic process;GO:0006164//purine nucleotide biosynthetic process;GO:0006165//nucleoside diphosphate phosphorylation;GO:0006183//GTP biosynthetic process;GO:0006213//pyrimidine nucleoside metabolic process;GO:0006220//pyrimidine nucleotide metabolic process…
MA_13389g0010	--	KAH9305772.1 hypothetical protein KI387_010176, partial [Taxus chinensis]	-	-	-	-	-	-	-
MA_14389g0010	SFH8	ABR17997.1 unknown [Picea sitchensis]	-	-	-	-	-	-	-
MA_4061g0010	--	XP_010262897.1 PREDICTED: AT-hook motif nuclear-localized protein 15-like [Nelumbo nucifera]	-	-	-	-	-	-	-
MA_99546g0010	--	ABK24757.1 unknown [Picea sitchensis]	Metabolism;Metabolism;Metabolism;Metabolism;Metabolism;Metabolism;Metabolism;Metabolism	Global and overview maps;Global and overview maps;Global and overview maps;Amino acid metabolism;Carbohydrate metabolism;Energy metabolism;Carbohydrate metabolism;Carbohydrate metabolism	ko01100//Metabolic pathways;ko01110//Biosynthesis of secondary metabolites;ko01200//Carbon metabolism;ko00270//Cysteine and methionine metabolism;ko00620//Pyruvate metabolism;ko00710//Carbon fixation in photosynthetic organisms;ko00630//Glyoxylate and dicarboxylate metabolism;ko00020//Citrate cycle (TCA cycle)	K00026;K00026;K00026;K00026;K00026;K00026;K00026;K00026	GO:0005575//cellular_component;GO:0005622//intracellular anatomical structure;GO:0005737//cytoplasm;GO:0005777//peroxisome;GO:0009514//glyoxysome;GO:0042579//microbody;GO:0043226//organelle;GO:0043227//membrane-bounded organelle;GO:0043229//intracellular organelle;GO:0043231//intracellular membrane-bounded organelle	GO:0003674//molecular_function;GO:0003824//catalytic activity;GO:0016491//oxidoreductase activity;GO:0016614//oxidoreductase activity, acting on CH-OH group of donors;GO:0016615//malate dehydrogenase activity;GO:0016616//oxidoreductase activity, acting on the CH-OH group of donors, NAD or NADP as acceptor;GO:0030060//L-malate dehydrogenase activity	GO:0005975//carbohydrate metabolic process;GO:0006081//cellular aldehyde metabolic process;GO:0006082//organic acid metabolic process;GO:0006091//generation of precursor metabolites and energy;GO:0006097//glyoxylate cycle;GO:0006099//tricarboxylic acid cycle;GO:0006101//citrate metabolic process;GO:0006108//malate metabolic process;GO:0008150//biological_process;GO:0008152//metabolic process;GO:0…
MA_114231g0010	DTX54	KAG9444087.1 hypothetical protein H6P81_015427 [Aristolochia fimbriata]	-	-	-	-	GO:0005575//cellular_component;GO:0005622//intracellular anatomical structure;GO:0005737//cytoplasm;GO:0005777//peroxisome;GO:0005778//peroxisomal membrane;GO:0005886//plasma membrane;GO:0009512//cytochrome b6f complex;GO:0016020//membrane;GO:0016021//integral component of membrane;GO:0031090//organelle membrane;GO:0031224//intrinsic component of membrane;GO:0031903//microbody membrane;GO:0042579…	GO:0003674//molecular_function;GO:0005215//transporter activity;GO:0015291//secondary active transmembrane transporter activity;GO:0015297//antiporter activity;GO:0022804//active transmembrane transporter activity;GO:0022857//transmembrane transporter activity;GO:0042910//xenobiotic transmembrane transporter activity	GO:0006810//transport;GO:0006855//xenobiotic transmembrane transport;GO:0008150//biological_process;GO:0042221//response to chemical;GO:0050896//response to stimulus;GO:0051179//localization;GO:0051234//establishment of localization;GO:0055085//transmembrane transport
MA_183236g0020	--	ADE76804.1 unknown [Picea sitchensis]	-	-	-	-	-	GO:0004857//enzyme inhibitor activity	-
MA_136123g0010	MYB2	ANB66414.1 transcription factor MYB31 [Picea abies]	-	-	-	-	-	-	-
MA_10427947g0010	AAC3	CAC27140.1 ADP, ATP carrier protein precursor, partial [Picea abies]	-	-	-	-	GO:0005575//cellular_component;GO:0005622//intracellular anatomical structure;GO:0005737//cytoplasm;GO:0005739//mitochondrion;GO:0005740//mitochondrial envelope;GO:0005743//mitochondrial inner membrane;GO:0009507//chloroplast;GO:0009526//plastid envelope;GO:0009536//plastid;GO:0009941//chloroplast envelope;GO:0016020//membrane;GO:0016021//integral component of membrane;GO:0019866//organelle inner…	GO:0000295//adenine nucleotide transmembrane transporter activity;GO:0003674//molecular_function;GO:0005215//transporter activity;GO:0005346//purine ribonucleotide transmembrane transporter activity;GO:0005347//ATP transmembrane transporter activity;GO:0005471//ATP:ADP antiporter activity;GO:0008509//anion transmembrane transporter activity;GO:0008514//organic anion transmembrane transporter acti…	GO:0006810//transport;GO:0006811//ion transport;GO:0006820//anion transport;GO:0006839//mitochondrial transport;GO:0006855//xenobiotic transmembrane transport;GO:0006862//nucleotide transport;GO:0006996//organelle organization;GO:0007005//mitochondrion organization;GO:0007006//mitochondrial membrane organization;GO:0008150//biological_process;GO:0009987//cellular process;GO:0015711//organic anion…
MA_1151g0010	Os02g0194200	ABK26992.1 unknown [Picea sitchensis]	-	-	-	-	-	GO:0000166//nucleotide binding;GO:0003723//RNA binding;GO:0004654//polyribonucleotide nucleotidyltransferase activity;GO:0005524//ATP binding;GO:0046872//metal ion binding	GO:0006402//mRNA catabolic process;GO:0015833//peptide transport
MA_10435761g0020	CYP86A2	ATG29924.1 CYP86A149 [Taxus chinensis]	Metabolism;Metabolism	Global and overview maps;Lipid metabolism	ko01100//Metabolic pathways;ko00073//Cutin, suberine and wax biosynthesis	K15398;K15398	GO:0005575//cellular_component;GO:0016020//membrane;GO:0016021//integral component of membrane;GO:0031224//intrinsic component of membrane	GO:0003674//molecular_function;GO:0003824//catalytic activity;GO:0004497//monooxygenase activity;GO:0005488//binding;GO:0005506//iron ion binding;GO:0016491//oxidoreductase activity;GO:0016705//oxidoreductase activity, acting on paired donors, with incorporation or reduction of molecular oxygen;GO:0016712//oxidoreductase activity, acting on paired donors, with incorporation or reduction of molecu…	GO:0006082//organic acid metabolic process;GO:0006629//lipid metabolic process;GO:0006631//fatty acid metabolic process;GO:0006950//response to stress;GO:0006952//defense response;GO:0008150//biological_process;GO:0008152//metabolic process;GO:0009987//cellular process;GO:0019752//carboxylic acid metabolic process;GO:0032787//monocarboxylic acid metabolic process;GO:0043436//oxoacid metabolic pro…
MA_7608g0010	--	-	-	-	-	-	-	-	-
MA_4469g0010	--	-	-	-	-	-	GO:0005576//extracellular region	GO:0003674//molecular_function	GO:0008150//biological_process
MA_87g0010	--	-	-	-	-	-	-	-	-
MA_10434743g0010	--	KAH9297845.1 hypothetical protein KI387_029527, partial [Taxus chinensis]	-	-	-	-	-	GO:0000104//succinate dehydrogenase activity;GO:0004148//dihydrolipoyl dehydrogenase activity;GO:0004794//L-threonine ammonia-lyase activity;GO:0016152//mercury (II) reductase activity;GO:0016491//oxidoreductase activity;GO:0050451//CoA-disulfide reductase activity	GO:0006096//glycolytic process;GO:0009061//anaerobic respiration;GO:0009097//isoleucine biosynthetic process;GO:0045454//cell redox homeostasis;GO:0046689//response to mercury ion;GO:0051068//dihydrolipoamide metabolic process
MA_580g0010	CYCB2-1	QZZ92783.1 cyclin B 2;3 [Larix kaempferi]	-	-	-	-	GO:0005575//cellular_component;GO:0005622//intracellular anatomical structure;GO:0005634//nucleus;GO:0043226//organelle;GO:0043227//membrane-bounded organelle;GO:0043229//intracellular organelle;GO:0043231//intracellular membrane-bounded organelle	GO:0005515//protein binding;GO:0005524//ATP binding;GO:0016887//ATP hydrolysis activity;GO:0051082//unfolded protein binding	GO:0006457//protein folding;GO:0006950//response to stress;GO:0007049//cell cycle;GO:0008150//biological_process;GO:0009987//cellular process;GO:0051301//cell division
MA_114351g0010	--	KAH9290032.1 hypothetical protein KI387_034149, partial [Taxus chinensis]	-	-	-	-	-	-	-
MA_133652g0010	At4g05090	ADE76034.1 unknown [Picea sitchensis]	-	-	-	-	GO:0005575//cellular_component;GO:0005622//intracellular anatomical structure;GO:0005634//nucleus;GO:0005737//cytoplasm;GO:0005739//mitochondrion;GO:0009507//chloroplast;GO:0009536//plastid;GO:0043226//organelle;GO:0043227//membrane-bounded organelle;GO:0043229//intracellular organelle;GO:0043231//intracellular membrane-bounded organelle	GO:0003674//molecular_function;GO:0003824//catalytic activity;GO:0004401//histidinol-phosphatase activity;GO:0004441//inositol-1,4-bisphosphate 1-phosphatase activity;GO:0005488//binding;GO:0008252//nucleotidase activity;GO:0008441//3'(2'),5'-bisphosphate nucleotidase activity;GO:0016312//inositol bisphosphate phosphatase activity;GO:0016787//hydrolase activity;GO:0016788//hydrolase activity, act…	GO:0000096//sulfur amino acid metabolic process;GO:0000097//sulfur amino acid biosynthetic process;GO:0000103//sulfate assimilation;GO:0000105//histidine biosynthetic process;GO:0006082//organic acid metabolic process;GO:0006520//cellular amino acid metabolic process;GO:0006555//methionine metabolic process;GO:0006629//lipid metabolic process;GO:0006644//phospholipid metabolic process;GO:0006650/…
MA_653g0010	--	ABK25440.1 unknown [Picea sitchensis]	-	-	-	-	GO:0005575//cellular_component;GO:0005622//intracellular anatomical structure;GO:0005634//nucleus;GO:0005654//nucleoplasm;GO:0005681//spliceosomal complex;GO:0005737//cytoplasm;GO:0005783//endoplasmic reticulum;GO:0012505//endomembrane system;GO:0016020//membrane;GO:0030425//dendrite;GO:0031974//membrane-enclosed lumen;GO:0031981//nuclear lumen;GO:0032991//protein-containing complex;GO:0036477//s…	GO:0003674//molecular_function;GO:0003676//nucleic acid binding;GO:0003723//RNA binding;GO:0003729//mRNA binding;GO:0003730//mRNA 3'-UTR binding;GO:0005488//binding;GO:0048027//mRNA 5'-UTR binding;GO:0097159//organic cyclic compound binding;GO:1901363//heterocyclic compound binding	GO:0006139//nucleobase-containing compound metabolic process;GO:0006396//RNA processing;GO:0006397//mRNA processing;GO:0006417//regulation of translation;GO:0006725//cellular aromatic compound metabolic process;GO:0006807//nitrogen compound metabolic process;GO:0007623//circadian rhythm;GO:0008150//biological_process;GO:0008152//metabolic process;GO:0008380//RNA splicing;GO:0009889//regulation of…
MA_10430696g0020	--	-	-	-	-	-	-	-	-
MA_2871g0010	--	-	-	-	-	-	-	-	-
MA_1104379g0010	--	KAH9296658.1 hypothetical protein KI387_044238 [Taxus chinensis]	-	-	-	-	-	GO:0046983//protein dimerization activity	-
MA_129275g0010	--	-	-	-	-	-	-	-	-
MA_11214g0010	SS2	ACN39858.1 unknown [Picea sitchensis]	Metabolism;Metabolism;Metabolism	Global and overview maps;Global and overview maps;Carbohydrate metabolism	ko01100//Metabolic pathways;ko01110//Biosynthesis of secondary metabolites;ko00500//Starch and sucrose metabolism	K00703;K00703;K00703	GO:0005575//cellular_component;GO:0005622//intracellular anatomical structure;GO:0005737//cytoplasm;GO:0009501//amyloplast;GO:0009507//chloroplast;GO:0009536//plastid;GO:0043226//organelle;GO:0043227//membrane-bounded organelle;GO:0043229//intracellular organelle;GO:0043231//intracellular membrane-bounded organelle	GO:0003674//molecular_function;GO:0003824//catalytic activity;GO:0004373//glycogen (starch) synthase activity;GO:0008194//UDP-glycosyltransferase activity;GO:0009011//starch synthase activity;GO:0016740//transferase activity;GO:0016757//glycosyltransferase activity;GO:0016758//hexosyltransferase activity;GO:0033201//alpha-1,4-glucan synthase activity;GO:0035251//UDP-glucosyltransferase activity;G…	GO:0000271//polysaccharide biosynthetic process;GO:0005975//carbohydrate metabolic process;GO:0005976//polysaccharide metabolic process;GO:0005978//glycogen biosynthetic process;GO:0005982//starch metabolic process;GO:0006073//cellular glucan metabolic process;GO:0008150//biological_process;GO:0008152//metabolic process;GO:0009058//biosynthetic process;GO:0009059//macromolecule biosynthetic proce…
MA_109678g0010	RPL7A-1	ADE77611.1 unknown [Picea sitchensis]	Genetic Information Processing	Translation	ko03010//Ribosome	K02936	GO:0016021//integral component of membrane	-	-
MA_7608g0020	CYCT1-1	KAH9314276.1 hypothetical protein KI387_022903 [Taxus chinensis]	-	-	-	-	GO:0000307//cyclin-dependent protein kinase holoenzyme complex;GO:0005575//cellular_component;GO:0005622//intracellular anatomical structure;GO:0005634//nucleus;GO:0032991//protein-containing complex;GO:0043226//organelle;GO:0043227//membrane-bounded organelle;GO:0043229//intracellular organelle;GO:0043231//intracellular membrane-bounded organelle;GO:0061695//transferase complex, transferring pho…	GO:0003674//molecular_function;GO:0016538//cyclin-dependent protein serine/threonine kinase regulator activity;GO:0017025//TBP-class protein binding;GO:0019207//kinase regulator activity;GO:0019887//protein kinase regulator activity;GO:0030234//enzyme regulator activity;GO:0098772//molecular function regulator	GO:0000079//regulation of cyclin-dependent protein serine/threonine kinase activity;GO:0001932//regulation of protein phosphorylation;GO:0001934//positive regulation of protein phosphorylation;GO:0006355//regulation of transcription, DNA-templated;GO:0006357//regulation of transcription by RNA polymerase II;GO:0007049//cell cycle;GO:0008150//biological_process;GO:0009889//regulation of biosynthet…
MA_42218g0010	APUM1	KAH9301707.1 hypothetical protein KI387_013290, partial [Taxus chinensis]	-	-	-	-	-	GO:0003723//RNA binding;GO:0003824//catalytic activity	GO:0006777//Mo-molybdopterin cofactor biosynthetic process
MA_138434g0010	--	ADE76944.1 unknown [Picea sitchensis]	-	-	-	-	-	-	-
MA_30124g0010	--	XP_010942799.1 eukaryotic translation initiation factor 3 subunit A [Elaeis guineensis]	-	-	-	-	-	-	-
MA_24784g0010	--	-	-	-	-	-	GO:0005575//cellular_component;GO:0005622//intracellular anatomical structure;GO:0012505//endomembrane system	GO:0003674//molecular_function;GO:0005096//GTPase activator activity;GO:0005488//binding;GO:0005509//calcium ion binding;GO:0005515//protein binding;GO:0008047//enzyme activator activity;GO:0019899//enzyme binding;GO:0030234//enzyme regulator activity;GO:0030695//GTPase regulator activity;GO:0031267//small GTPase binding;GO:0043167//ion binding;GO:0043169//cation binding;GO:0046872//metal ion bin…	GO:0006810//transport;GO:0006886//intracellular protein transport;GO:0008104//protein localization;GO:0008150//biological_process;GO:0015031//protein transport;GO:0015833//peptide transport;GO:0031338//regulation of vesicle fusion;GO:0032879//regulation of localization;GO:0033036//macromolecule localization;GO:0033043//regulation of organelle organization;GO:0034613//cellular protein localization…
MA_9600g0010	--	ABK21362.1 unknown [Picea sitchensis]	Metabolism;Metabolism	Global and overview maps;Metabolism of cofactors and vitamins	ko01100//Metabolic pathways;ko00760//Nicotinate and nicotinamide metabolism	K18551;K18551	-	GO:0016787//hydrolase activity	GO:0008152//metabolic process
MA_10435573g0010	At5g62930	AGU43760.1 carboxylesterase ester hydrolase [Pinus massoniana]	-	-	-	-	GO:0005575//cellular_component;GO:0005622//intracellular anatomical structure;GO:0005737//cytoplasm;GO:0005829//cytosol	GO:0000774//adenyl-nucleotide exchange factor activity;GO:0003674//molecular_function;GO:0003824//catalytic activity;GO:0016787//hydrolase activity;GO:0016788//hydrolase activity, acting on ester bonds;GO:0042803//protein homodimerization activity;GO:0051087//chaperone binding	GO:0006457//protein folding;GO:0006629//lipid metabolic process;GO:0008150//biological_process;GO:0008152//metabolic process;GO:0009056//catabolic process;GO:0016042//lipid catabolic process;GO:0044238//primary metabolic process;GO:0071704//organic substance metabolic process;GO:1901575//organic substance catabolic process
MA_51554g0020	GR	GER24893.1 glutathione reductase [Striga asiatica]	Metabolism;Metabolism	Global and overview maps;Metabolism of other amino acids	ko01100//Metabolic pathways;ko00480//Glutathione metabolism	K00383;K00383	GO:0005575//cellular_component;GO:0005622//intracellular anatomical structure;GO:0005737//cytoplasm;GO:0005739//mitochondrion;GO:0009507//chloroplast;GO:0009532//plastid stroma;GO:0009536//plastid;GO:0009570//chloroplast stroma;GO:0043226//organelle;GO:0043227//membrane-bounded organelle;GO:0043229//intracellular organelle;GO:0043231//intracellular membrane-bounded organelle	GO:0000166//nucleotide binding;GO:0003674//molecular_function;GO:0003824//catalytic activity;GO:0004362//glutathione-disulfide reductase (NADPH) activity;GO:0005488//binding;GO:0005507//copper ion binding;GO:0005524//ATP binding;GO:0009055//electron transfer activity;GO:0015036//disulfide oxidoreductase activity;GO:0015038//glutathione disulfide oxidoreductase activity;GO:0016209//antioxidant act…	GO:0000302//response to reactive oxygen species;GO:0000305//response to oxygen radical;GO:0006091//generation of precursor metabolites and energy;GO:0006518//peptide metabolic process;GO:0006575//cellular modified amino acid metabolic process;GO:0006749//glutathione metabolic process;GO:0006790//sulfur compound metabolic process;GO:0006807//nitrogen compound metabolic process;GO:0006950//response…
MA_10434901g0010	--	KAH9309445.1 hypothetical protein KI387_037356, partial [Taxus chinensis]	-	-	-	-	-	-	-
MA_5156g0010	dnaJ	KAH9327738.1 hypothetical protein KI387_007916, partial [Taxus chinensis]	-	-	-	-	-	GO:0003674//molecular_function;GO:0005488//binding;GO:0005515//protein binding;GO:0051087//chaperone binding	GO:0006457//protein folding;GO:0009408//response to heat
MA_92715g0010	GSDA	ABK27067.1 unknown [Picea sitchensis]	-	-	-	-	-	GO:0008251//tRNA-specific adenosine deaminase activity	GO:0002100//tRNA wobble adenosine to inosine editing
MA_15044g0010	SBT1.8	ABK25116.1 unknown [Picea sitchensis]	-	-	-	-	-	GO:0008236//serine-type peptidase activity	GO:0006508//proteolysis
MA_130948g0010	--	-	-	-	-	-	-	-	-
MA_10432509g0020	TFIIB	ABR16853.1 unknown [Picea sitchensis]	Genetic Information Processing	Transcription	ko03022//Basal transcription factors	K03124	GO:0000428//DNA-directed RNA polymerase complex;GO:0005575//cellular_component;GO:0005622//intracellular anatomical structure;GO:0005634//nucleus;GO:0005654//nucleoplasm;GO:0005667//transcription regulator complex;GO:0005669//transcription factor TFIID complex;GO:0005694//chromosome;GO:0016591//RNA polymerase II, holoenzyme;GO:0016604//nuclear body;GO:0030880//RNA polymerase complex;GO:0031974//m…	GO:0000976//transcription cis-regulatory region binding;GO:0000977//RNA polymerase II transcription regulatory region sequence-specific DNA binding;GO:0000979//RNA polymerase II core promoter sequence-specific DNA binding;GO:0000993//RNA polymerase II complex binding;GO:0001046//core promoter sequence-specific DNA binding;GO:0001067//transcription regulatory region nucleic acid binding;GO:0001098…	GO:0001112//DNA-templated transcription open complex formation;GO:0001113//transcription open complex formation at RNA polymerase II promoter;GO:0001120//protein-DNA complex remodeling;GO:0001173//DNA-templated transcriptional start site selection;GO:0001174//transcriptional start site selection at RNA polymerase II promoter;GO:0006139//nucleobase-containing compound metabolic process;GO:0006351/…
MA_10341363g0020	--	KUM49184.1 hypothetical protein ABT39_MTgene3733 [Picea glauca]	-	-	-	-	-	-	-
MA_17920g0010	--	-	-	-	-	-	-	GO:0004190//aspartic-type endopeptidase activity	GO:0006508//proteolysis
MA_10428991g0010	RER6	KAH7681522.1 Protein RETICULATA-related protein [Dioscorea alata]	-	-	-	-	-	-	-
MA_10435667g0010	At3g18640	KAH9298285.1 hypothetical protein KI387_029967, partial [Taxus chinensis]	-	-	-	-	GO:0005694//chromosome	GO:0003723//RNA binding;GO:0018024//histone-lysine N-methyltransferase activity	GO:0006355//regulation of transcription, DNA-templated;GO:0006396//RNA processing;GO:0034968//histone lysine methylation
MA_10430653g0010	At1g30440	KAF3782908.1 BTB/POZ domain-containing protein [Nymphaea thermarum]	-	-	-	-	GO:0005575//cellular_component;GO:0005886//plasma membrane;GO:0016020//membrane;GO:0071944//cell periphery	GO:0005515//protein binding	GO:0006464//cellular protein modification process;GO:0006807//nitrogen compound metabolic process;GO:0008150//biological_process;GO:0008152//metabolic process;GO:0009987//cellular process;GO:0016567//protein ubiquitination;GO:0019538//protein metabolic process;GO:0032446//protein modification by small protein conjugation;GO:0036211//protein modification process;GO:0043170//macromolecule metabolic…
MA_20287g0010	CYP74A	ATG29971.1 CYP74A73 [Taxus chinensis]	Metabolism;Metabolism;Metabolism	Global and overview maps;Global and overview maps;Lipid metabolism	ko01100//Metabolic pathways;ko01110//Biosynthesis of secondary metabolites;ko00592//alpha-Linolenic acid metabolism	K01723;K01723;K01723	-	GO:0005506//iron ion binding;GO:0016705//oxidoreductase activity, acting on paired donors, with incorporation or reduction of molecular oxygen;GO:0020037//heme binding	-
