# Supplementary material for: Interspecific Gene Flow and Selective Sweeps in Picea wilsonii, P. neoveitchii and P. likiangensis
Source: Plants (Basel). 2022 Nov 6;11(21):2993. doi: 10.3390/plants11212993 (PMC9658573; doi:10.3390/plants11212993)
Supplement: Supplementary file 1 [file plants-11-02993-s001.zip › Table S3-GO enrichment (molecular function) analysis of selected genes between P. wilsonii and P. neoveitchi.xls]

## Sheet: Sheet1
#	GO ID	Description	A_vs_B_0.05_fst_pi_sig_intersect (203)	All (39378)	pvalue
1	GO:0042054	histone methyltransferase activity	5 (2.46%)	103 (0.26%)	0.000201
2	GO:0061676	importin-alpha family protein binding	2 (0.99%)	5 (0.01%)	0.000262
3	GO:0000987	cis-regulatory region sequence-specific DNA binding	3 (1.48%)	37 (0.09%)	0.000922
4	GO:0018024	histone-lysine N-methyltransferase activity	4 (1.97%)	84 (0.21%)	0.000959
5	GO:0019900	kinase binding	5 (2.46%)	154 (0.39%)	0.001259
6	GO:0010314	phosphatidylinositol-5-phosphate binding	2 (0.99%)	12 (0.03%)	0.001687
7	GO:0016278	lysine N-methyltransferase activity	4 (1.97%)	100 (0.25%)	0.001828
8	GO:0016279	protein-lysine N-methyltransferase activity	4 (1.97%)	100 (0.25%)	0.001828
9	GO:0000976	transcription cis-regulatory region binding	5 (2.46%)	168 (0.43%)	0.001846
10	GO:1901981	phosphatidylinositol phosphate binding	3 (1.48%)	48 (0.12%)	0.001968
11	GO:0050681	androgen receptor binding	2 (0.99%)	14 (0.04%)	0.00231
12	GO:0008276	protein methyltransferase activity	5 (2.46%)	191 (0.49%)	0.003213
13	GO:0097718	disordered domain specific binding	2 (0.99%)	17 (0.04%)	0.003418
14	GO:0001067	transcription regulatory region nucleic acid binding	7 (3.45%)	380 (0.97%)	0.003737
15	GO:0004362	glutathione-disulfide reductase (NADPH) activity	3 (1.48%)	64 (0.16%)	0.004464
16	GO:0008170	N-methyltransferase activity	5 (2.46%)	208 (0.53%)	0.004609
17	GO:0015038	glutathione disulfide oxidoreductase activity	3 (1.48%)	65 (0.17%)	0.004662
18	GO:0016152	mercury (II) reductase activity	3 (1.48%)	67 (0.17%)	0.005075
19	GO:0047200	tetrahydrodipicolinate N-acetyltransferase activity	1 (0.49%)	1 (0%)	0.005155
20	GO:0050577	GDP-L-fucose synthase activity	1 (0.49%)	1 (0%)	0.005155
21	GO:0061776	topological DNA co-entrapment activity	1 (0.49%)	1 (0%)	0.005155
22	GO:0070611	histone methyltransferase activity (H3-R2 specific)	1 (0.49%)	1 (0%)	0.005155
23	GO:0070612	histone methyltransferase activity (H2A-R3 specific)	1 (0.49%)	1 (0%)	0.005155
24	GO:0016723	oxidoreductase activity, acting on metal ions, NAD or NADP as acceptor	3 (1.48%)	72 (0.18%)	0.0062
25	GO:0051219	phosphoprotein binding	2 (0.99%)	24 (0.06%)	0.006774
26	GO:0015036	disulfide oxidoreductase activity	6 (2.96%)	324 (0.82%)	0.006928
27	GO:0018392	glycoprotein 3-alpha-L-fucosyltransferase activity	1 (0.49%)	2 (0.01%)	0.010284
28	GO:0046920	alpha-(1->3)-fucosyltransferase activity	1 (0.49%)	2 (0.01%)	0.010284
29	GO:0061775	cohesin loading activity	1 (0.49%)	2 (0.01%)	0.010284
30	GO:0000774	adenyl-nucleotide exchange factor activity	2 (0.99%)	30 (0.08%)	0.010462
31	GO:0005515	protein binding	68 (33.5%)	10300 (26.16%)	0.01194
32	GO:0001228	DNA-binding transcription activator activity, RNA polymerase II-specific	2 (0.99%)	33 (0.08%)	0.012571
33	GO:0004013	adenosylhomocysteinase activity	2 (0.99%)	33 (0.08%)	0.012571
34	GO:0016802	trialkylsulfonium hydrolase activity	2 (0.99%)	33 (0.08%)	0.012571
35	GO:0003777	microtubule motor activity	3 (1.48%)	94 (0.24%)	0.012834
36	GO:0001216	DNA-binding transcription activator activity	2 (0.99%)	34 (0.09%)	0.013312
37	GO:0003729	mRNA binding	6 (2.96%)	381 (0.97%)	0.014541
38	GO:0005134	interleukin-2 receptor binding	1 (0.49%)	3 (0.01%)	0.015386
39	GO:0048027	mRNA 5'-UTR binding	2 (0.99%)	38 (0.1%)	0.016459
40	GO:0035091	phosphatidylinositol binding	3 (1.48%)	104 (0.26%)	0.016798
41	GO:0016801	hydrolase activity, acting on ether bonds	2 (0.99%)	39 (0.1%)	0.01729
42	GO:1990837	sequence-specific double-stranded DNA binding	5 (2.46%)	294 (0.75%)	0.018568
43	GO:0004148	dihydrolipoyl dehydrogenase activity	3 (1.48%)	109 (0.28%)	0.019008
44	GO:0016668	oxidoreductase activity, acting on a sulfur group of donors, NAD(P) as acceptor	4 (1.97%)	199 (0.51%)	0.019968
45	GO:0004028	3-chloroallyl aldehyde dehydrogenase activity	1 (0.49%)	4 (0.01%)	0.020463
46	GO:0010436	carotenoid dioxygenase activity	1 (0.49%)	4 (0.01%)	0.020463
47	GO:0045549	9-cis-epoxycarotenoid dioxygenase activity	1 (0.49%)	4 (0.01%)	0.020463
48	GO:0003676	nucleic acid binding	51 (25.12%)	7549 (19.17%)	0.021739
49	GO:0003843	1,3-beta-D-glucan synthase activity	2 (0.99%)	45 (0.11%)	0.02264
50	GO:0016667	oxidoreductase activity, acting on a sulfur group of donors	6 (2.96%)	431 (1.09%)	0.024876
51	GO:0003774	cytoskeletal motor activity	3 (1.48%)	124 (0.31%)	0.02656
52	GO:0000977	RNA polymerase II transcription regulatory region sequence-specific DNA binding	3 (1.48%)	125 (0.32%)	0.027112
53	GO:0016776	phosphotransferase activity, phosphate group as acceptor	3 (1.48%)	130 (0.33%)	0.029967
54	GO:0005246	calcium channel regulator activity	1 (0.49%)	6 (0.02%)	0.030537
55	GO:0019855	calcium channel inhibitor activity	1 (0.49%)	6 (0.02%)	0.030537
56	GO:0031679	NADH dehydrogenase (plastoquinone) activity	1 (0.49%)	6 (0.02%)	0.030537
57	GO:0044020	histone methyltransferase activity (H4-R3 specific)	1 (0.49%)	6 (0.02%)	0.030537
58	GO:0048472	threonine-phosphate decarboxylase activity	2 (0.99%)	56 (0.14%)	0.033947
59	GO:0008168	methyltransferase activity	10 (4.93%)	994 (2.52%)	0.034211
60	GO:0016722	oxidoreductase activity, acting on metal ions	3 (1.48%)	137 (0.35%)	0.034219
61	GO:0035251	UDP-glucosyltransferase activity	5 (2.46%)	350 (0.89%)	0.035599
62	GO:0003730	mRNA 3'-UTR binding	2 (0.99%)	59 (0.15%)	0.037342
63	GO:0051427	hormone receptor binding	2 (0.99%)	59 (0.15%)	0.037342
64	GO:0019901	protein kinase binding	3 (1.48%)	143 (0.36%)	0.038099
65	GO:0050451	CoA-disulfide reductase activity	2 (0.99%)	60 (0.15%)	0.038501
66	GO:0016758	hexosyltransferase activity	9 (4.43%)	875 (2.22%)	0.038527
67	GO:0019904	protein domain specific binding	3 (1.48%)	145 (0.37%)	0.03944
68	GO:0047134	protein-disulfide reductase (NAD(P)) activity	3 (1.48%)	145 (0.37%)	0.03944
69	GO:0004400	histidinol-phosphate transaminase activity	2 (0.99%)	61 (0.15%)	0.039674
70	GO:0016922	nuclear receptor binding	2 (0.99%)	61 (0.15%)	0.039674
71	GO:0060590	ATPase regulator activity	2 (0.99%)	61 (0.15%)	0.039674
72	GO:0008417	fucosyltransferase activity	1 (0.49%)	8 (0.02%)	0.040508
73	GO:0003700	DNA-binding transcription factor activity	14 (6.9%)	1613 (4.1%)	0.040599
74	GO:0004550	nucleoside diphosphate kinase activity	1 (0.49%)	9 (0.02%)	0.045456
75	GO:0009041	uridylate kinase activity	1 (0.49%)	9 (0.02%)	0.045456
76	GO:0033862	UMP kinase activity	1 (0.49%)	9 (0.02%)	0.045456
77	GO:0045159	myosin II binding	1 (0.49%)	9 (0.02%)	0.045456
78	GO:0003690	double-stranded DNA binding	7 (3.45%)	640 (1.63%)	0.049004
