# Supplementary material for: Interspecific Gene Flow and Selective Sweeps in Picea wilsonii, P. neoveitchii and P. likiangensis
Source: Plants (Basel). 2022 Nov 6;11(21):2993. doi: 10.3390/plants11212993 (PMC9658573; doi:10.3390/plants11212993)
Supplement: Supplementary file 1 [file plants-11-02993-s001.zip › Table S4-GO enrichment (molecular function) analysis of selected genes between P. likiangensis and P. neoveitchi.xls]

## Sheet: Sheet1
#	GO ID	Description	A_vs_C_0.05_fst_pi_sig_intersect (359)	All (39378)	pvalue
1	GO:0046966	thyroid hormone receptor binding	4 (1.11%)	14 (0.04%)	6e-06
2	GO:0005198	structural molecule activity	26 (7.24%)	1275 (3.24%)	0.000131
3	GO:0070330	aromatase activity	2 (0.56%)	3 (0.01%)	0.000247
4	GO:0000993	RNA polymerase II complex binding	4 (1.11%)	39 (0.1%)	0.000434
5	GO:0004069	L-aspartate:2-oxoglutarate aminotransferase activity	3 (0.84%)	17 (0.04%)	0.000465
6	GO:0001139	RNA polymerase II complex recruiting activity	2 (0.56%)	4 (0.01%)	0.000491
7	GO:0043175	RNA polymerase core enzyme binding	4 (1.11%)	44 (0.11%)	0.000692
8	GO:0004831	tyrosine-tRNA ligase activity	2 (0.56%)	5 (0.01%)	0.000814
9	GO:0003729	mRNA binding	11 (3.06%)	381 (0.97%)	0.000833
10	GO:0003735	structural constituent of ribosome	16 (4.46%)	721 (1.83%)	0.001083
11	GO:0001098	basal transcription machinery binding	4 (1.11%)	52 (0.13%)	0.001303
12	GO:0001099	basal RNA polymerase II transcription machinery binding	4 (1.11%)	52 (0.13%)	0.001303
13	GO:0030151	molybdenum ion binding	3 (0.84%)	25 (0.06%)	0.001489
14	GO:0003676	nucleic acid binding	92 (25.63%)	7549 (19.17%)	0.001553
15	GO:0009703	nitrate reductase (NADH) activity	2 (0.56%)	7 (0.02%)	0.001689
16	GO:0018685	alkane 1-monooxygenase activity	2 (0.56%)	7 (0.02%)	0.001689
17	GO:0050463	nitrate reductase [NAD(P)H] activity	2 (0.56%)	7 (0.02%)	0.001689
18	GO:0050464	nitrate reductase (NADPH) activity	2 (0.56%)	7 (0.02%)	0.001689
19	GO:0051427	hormone receptor binding	4 (1.11%)	59 (0.15%)	0.002083
20	GO:0016713	oxidoreductase activity, acting on paired donors, with incorporation or reduction of molecular oxygen, reduced iron-sulfur protein as one donor, and incorporation of one atom of oxygen	2 (0.56%)	8 (0.02%)	0.002238
21	GO:0016922	nuclear receptor binding	4 (1.11%)	61 (0.15%)	0.002355
22	GO:0070063	RNA polymerase binding	4 (1.11%)	62 (0.16%)	0.002499
23	GO:0000979	RNA polymerase II core promoter sequence-specific DNA binding	2 (0.56%)	9 (0.02%)	0.00286
24	GO:0016708	oxidoreductase activity, acting on paired donors, with incorporation or reduction of molecular oxygen, NAD(P)H as one donor, and incorporation of two atoms of oxygen into one donor	2 (0.56%)	9 (0.02%)	0.00286
25	GO:0018618	anthranilate 1,2-dioxygenase (deaminating, decarboxylating) activity	2 (0.56%)	9 (0.02%)	0.00286
26	GO:0004713	protein tyrosine kinase activity	4 (1.11%)	65 (0.17%)	0.002969
27	GO:0004013	adenosylhomocysteinase activity	3 (0.84%)	33 (0.08%)	0.003347
28	GO:0016802	trialkylsulfonium hydrolase activity	3 (0.84%)	33 (0.08%)	0.003347
29	GO:0046983	protein dimerization activity	19 (5.29%)	1054 (2.68%)	0.004081
30	GO:0003911	DNA ligase (NAD+) activity	2 (0.56%)	11 (0.03%)	0.004317
31	GO:0046857	oxidoreductase activity, acting on other nitrogenous compounds as donors, with NAD or NADP as acceptor	2 (0.56%)	11 (0.03%)	0.004317
32	GO:0017025	TBP-class protein binding	3 (0.84%)	38 (0.1%)	0.005005
33	GO:0016801	hydrolase activity, acting on ether bonds	3 (0.84%)	39 (0.1%)	0.005386
34	GO:0004455	ketol-acid reductoisomerase activity	2 (0.56%)	13 (0.03%)	0.00605
35	GO:0061629	RNA polymerase II-specific DNA-binding transcription factor binding	4 (1.11%)	81 (0.21%)	0.006514
36	GO:0031267	small GTPase binding	6 (1.67%)	182 (0.46%)	0.006703
37	GO:0008297	single-stranded DNA exodeoxyribonuclease activity	2 (0.56%)	14 (0.04%)	0.007015
38	GO:0140297	DNA-binding transcription factor binding	4 (1.11%)	83 (0.21%)	0.007094
39	GO:0019899	enzyme binding	16 (4.46%)	878 (2.23%)	0.007307
40	GO:0009055	electron transfer activity	10 (2.79%)	448 (1.14%)	0.008584
41	GO:0003838	sterol 24-C-methyltransferase activity	1 (0.28%)	1 (0%)	0.009117
42	GO:0008818	cobalamin 5'-phosphate synthase activity	1 (0.28%)	1 (0%)	0.009117
43	GO:0009496	plastoquinol--plastocyanin reductase activity	1 (0.28%)	1 (0%)	0.009117
44	GO:0032866	D-xylose:NADP reductase activity	1 (0.28%)	1 (0%)	0.009117
45	GO:0046028	electron transporter, transferring electrons from cytochrome b6/f complex of photosystem II activity	1 (0.28%)	1 (0%)	0.009117
46	GO:0047200	tetrahydrodipicolinate N-acetyltransferase activity	1 (0.28%)	1 (0%)	0.009117
47	GO:0047641	aldose-6-phosphate reductase (NADPH) activity	1 (0.28%)	1 (0%)	0.009117
48	GO:0047939	L-glucuronate reductase activity	1 (0.28%)	1 (0%)	0.009117
49	GO:0051073	adenosylcobinamide-GDP ribazoletransferase activity	1 (0.28%)	1 (0%)	0.009117
50	GO:0052880	oxidoreductase activity, acting on diphenols and related substances as donors, with copper protein as acceptor	1 (0.28%)	1 (0%)	0.009117
51	GO:0071889	14-3-3 protein binding	1 (0.28%)	1 (0%)	0.009117
52	GO:0140296	general transcription initiation factor binding	3 (0.84%)	48 (0.12%)	0.009598
53	GO:0005102	signaling receptor binding	9 (2.51%)	387 (0.98%)	0.00963
54	GO:0004715	non-membrane spanning protein tyrosine kinase activity	2 (0.56%)	17 (0.04%)	0.010298
55	GO:0016712	oxidoreductase activity, acting on paired donors, with incorporation or reduction of molecular oxygen, reduced flavin or flavoprotein as one donor, and incorporation of one atom of oxygen	2 (0.56%)	18 (0.05%)	0.011515
56	GO:0003714	transcription corepressor activity	4 (1.11%)	98 (0.25%)	0.012546
57	GO:1990841	promoter-specific chromatin binding	2 (0.56%)	19 (0.05%)	0.012793
58	GO:0003677	DNA binding	49 (13.65%)	3916 (9.94%)	0.014429
59	GO:0008940	nitrate reductase activity	2 (0.56%)	21 (0.05%)	0.015524
60	GO:0042803	protein homodimerization activity	8 (2.23%)	352 (0.89%)	0.016133
61	GO:0003711	transcription elongation regulator activity	2 (0.56%)	22 (0.06%)	0.016975
62	GO:0008997	ribonuclease R activity	2 (0.56%)	22 (0.06%)	0.016975
63	GO:0019205	nucleobase-containing compound kinase activity	5 (1.39%)	164 (0.42%)	0.017576
64	GO:0003682	chromatin binding	8 (2.23%)	358 (0.91%)	0.017663
65	GO:0030170	pyridoxal phosphate binding	7 (1.95%)	290 (0.74%)	0.017684
66	GO:0070279	vitamin B6 binding	7 (1.95%)	290 (0.74%)	0.017684
67	GO:0004032	alditol:NADP+ 1-oxidoreductase activity	1 (0.28%)	2 (0.01%)	0.018151
68	GO:0004746	riboflavin synthase activity	1 (0.28%)	2 (0.01%)	0.018151
69	GO:0005052	peroxisome matrix targeting signal-1 binding	1 (0.28%)	2 (0.01%)	0.018151
70	GO:0005153	interleukin-8 receptor binding	1 (0.28%)	2 (0.01%)	0.018151
71	GO:0045236	CXCR chemokine receptor binding	1 (0.28%)	2 (0.01%)	0.018151
72	GO:0047545	2-hydroxyglutarate dehydrogenase activity	1 (0.28%)	2 (0.01%)	0.018151
73	GO:0050124	N-acylneuraminate-9-phosphatase activity	1 (0.28%)	2 (0.01%)	0.018151
74	GO:0052829	inositol-1,3,4-trisphosphate 1-phosphatase activity	1 (0.28%)	2 (0.01%)	0.018151
75	GO:0070273	phosphatidylinositol-4-phosphate binding	1 (0.28%)	2 (0.01%)	0.018151
76	GO:0072545	tyrosine binding	1 (0.28%)	2 (0.01%)	0.018151
77	GO:0001046	core promoter sequence-specific DNA binding	2 (0.56%)	23 (0.06%)	0.018481
78	GO:0004017	adenylate kinase activity	2 (0.56%)	23 (0.06%)	0.018481
79	GO:0043424	protein histidine kinase binding	2 (0.56%)	23 (0.06%)	0.018481
80	GO:0004362	glutathione-disulfide reductase (NADPH) activity	3 (0.84%)	64 (0.16%)	0.02079
81	GO:0004654	polyribonucleotide nucleotidyltransferase activity	3 (0.84%)	65 (0.17%)	0.021653
82	GO:0015038	glutathione disulfide oxidoreductase activity	3 (0.84%)	65 (0.17%)	0.021653
83	GO:0051020	GTPase binding	6 (1.67%)	240 (0.61%)	0.023347
84	GO:0016152	mercury (II) reductase activity	3 (0.84%)	67 (0.17%)	0.023435
85	GO:0046982	protein heterodimerization activity	5 (1.39%)	178 (0.45%)	0.024039
86	GO:0004019	adenylosuccinate synthase activity	1 (0.28%)	3 (0.01%)	0.027102
87	GO:0045158	electron transporter, transferring electrons within cytochrome b6/f complex of photosystem II activity	1 (0.28%)	3 (0.01%)	0.027102
88	GO:0016723	oxidoreductase activity, acting on metal ions, NAD or NADP as acceptor	3 (0.84%)	72 (0.18%)	0.028229
89	GO:0030276	clathrin binding	2 (0.56%)	29 (0.07%)	0.028616
90	GO:0004794	L-threonine ammonia-lyase activity	2 (0.56%)	30 (0.08%)	0.030479
91	GO:0008121	ubiquinol-cytochrome-c reductase activity	2 (0.56%)	30 (0.08%)	0.030479
92	GO:0140110	transcription regulator activity	26 (7.24%)	1937 (4.92%)	0.032688
93	GO:0004441	inositol-1,4-bisphosphate 1-phosphatase activity	1 (0.28%)	4 (0.01%)	0.035973
94	GO:0005227	calcium activated cation channel activity	1 (0.28%)	4 (0.01%)	0.035973
95	GO:0015269	calcium-activated potassium channel activity	1 (0.28%)	4 (0.01%)	0.035973
96	GO:0016312	inositol bisphosphate phosphatase activity	1 (0.28%)	4 (0.01%)	0.035973
97	GO:0034073	tetrahymanol cyclase activity	1 (0.28%)	4 (0.01%)	0.035973
98	GO:0042056	chemoattractant activity	1 (0.28%)	4 (0.01%)	0.035973
99	GO:0047869	dimethylpropiothetin dethiomethylase activity	1 (0.28%)	4 (0.01%)	0.035973
100	GO:1990405	protein antigen binding	1 (0.28%)	4 (0.01%)	0.035973
101	GO:0000030	mannosyltransferase activity	2 (0.56%)	33 (0.08%)	0.036342
102	GO:0004825	methionine-tRNA ligase activity	2 (0.56%)	33 (0.08%)	0.036342
103	GO:0000049	tRNA binding	4 (1.11%)	138 (0.35%)	0.037992
104	GO:0003723	RNA binding	38 (10.58%)	3098 (7.87%)	0.038442
105	GO:0005515	protein binding	109 (30.36%)	10300 (26.16%)	0.040665
106	GO:0051539	4 iron, 4 sulfur cluster binding	6 (1.67%)	275 (0.7%)	0.041148
107	GO:0042826	histone deacetylase binding	2 (0.56%)	36 (0.09%)	0.0426
108	GO:0051087	chaperone binding	3 (0.84%)	85 (0.22%)	0.042925
109	GO:0000268	peroxisome targeting sequence binding	1 (0.28%)	5 (0.01%)	0.044762
110	GO:0009882	blue light photoreceptor activity	1 (0.28%)	5 (0.01%)	0.044762
111	GO:0032050	clathrin heavy chain binding	1 (0.28%)	5 (0.01%)	0.044762
112	GO:0042409	caffeoyl-CoA O-methyltransferase activity	1 (0.28%)	5 (0.01%)	0.044762
113	GO:0047922	gentisate 1,2-dioxygenase activity	1 (0.28%)	5 (0.01%)	0.044762
114	GO:0102549	1-18:1-2-16:0-monogalactosyldiacylglycerol lipase activity	1 (0.28%)	5 (0.01%)	0.044762
115	GO:0000981	DNA-binding transcription factor activity, RNA polymerase II-specific	5 (1.39%)	211 (0.54%)	0.044773
116	GO:0048027	mRNA 5'-UTR binding	2 (0.56%)	38 (0.1%)	0.046979
