# Supplementary material for: Interspecific Gene Flow and Selective Sweeps in Picea wilsonii, P. neoveitchii and P. likiangensis
Source: Plants (Basel). 2022 Nov 6;11(21):2993. doi: 10.3390/plants11212993 (PMC9658573; doi:10.3390/plants11212993)
Supplement: Supplementary file 1 [file plants-11-02993-s001.zip › Table S5-Geographic information of the Picea populations in the study.xlsx]

## Sheet: Sheet1
Table S5 Geographic information of the Picea populations in the study
Population	Species	Number of samples	Sampling location	Longitude	Latitude	Elevation
Wil1	Picea wilsonii	15	Shenchi County, Shanxi Province, China	112.1083E	38.9596N	2082 m
Wil2	Picea wilsonii	15	Shennongjia, Hubei Province, China	110.5183E	31.3863N	1550 m
Neo1	Picea neoveitchii	5	Zhouqu County, Gansu Province, China	104.4037E	33.4933N	1850 m
Neo2	Picea neoveitchii	10	Taibai County, Shaanxi Province, China	107.5262E	33.8109N	1481 m
Lik	Picea likiangensis	5	Shangri-La, Yunnan Province, China	99.8116E	27.4363N	3312 m
Jez	Picea jezoensis	5	Tahe County, Heilongjiang Province, China	124.3101E	52.6301N	837 m
Pun	Picea pungens	5	New York, America	74.3397W	40.8982N	100 m
