# Supplementary material for: Interspecific Gene Flow and Selective Sweeps in Picea wilsonii, P. neoveitchii and P. likiangensis
Source: Plants (Basel). 2022 Nov 6;11(21):2993. doi: 10.3390/plants11212993 (PMC9658573; doi:10.3390/plants11212993)
Supplement: Supplementary file 1 [file plants-11-02993-s001.zip › Table S6-Statistics of nucleobase information before and after filtering.xlsx]

## Sheet: Sheet1
Table S6 Statistics of nucleobase information before and after filtering
Sample	Before Filter					After Filter
	Raw Data(bp)	Q20(%)	Q30(%)	N(%)	GC(%)	Clean Data(bp)	Q20(%)	Q30(%)	N(%)	GC(%)
JG14_1	3653099384 (100.00%)	3558928799 (97.42%)	3432640502 (93.97%)	59779 (0.00%)	1444811601 (39.55%)	3493027435 (95.62%)	3440433028 (98.49%)	3343403363 (95.72%)	38483 (0.00%)	1374570041 (39.35%)
JG14_2	5236314468 (100.00%)	4927151355 (94.10%)	4550775098 (86.91%)	51328 (0.00%)	2151967644 (41.10%)	4838717098 (92.41%)	4676203654 (96.64%)	4393405614 (90.80%)	42965 (0.00%)	1978907819 (40.90%)
JG14_3	3813734044 (100.00%)	3714099426 (97.39%)	3580036355 (93.87%)	62433 (0.00%)	1525145668 (39.99%)	3663052504 (96.05%)	3606861461 (98.47%)	3503297556 (95.64%)	40077 (0.00%)	1460068695 (39.86%)
JG14_4	3863772288 (100.00%)	3769716915 (97.57%)	3639572732 (94.20%)	62314 (0.00%)	1551461614 (40.15%)	3712605465 (96.09%)	3658282053 (98.54%)	3556409380 (95.79%)	40719 (0.00%)	1484861392 (40.00%)
JG14_5	4644622336 (100.00%)	4532395091 (97.58%)	4377069861 (94.24%)	75020 (0.00%)	1883549352 (40.55%)	4444103394 (95.68%)	4379837447 (98.55%)	4258692199 (95.83%)	48438 (0.00%)	1792374370 (40.33%)
LG38_1	9602967260 (100.00%)	9389749236 (97.78%)	8976067412 (93.47%)	254036 (0.00%)	3811284901 (39.69%)	9338412307 (97.25%)	9167586499 (98.17%)	8779335132 (94.01%)	245272 (0.00%)	3692395408 (39.54%)
LG38_2	6818200148 (100.00%)	6669753414 (97.82%)	6381923435 (93.60%)	179646 (0.00%)	2708486339 (39.72%)	6628142321 (97.21%)	6509424926 (98.21%)	6239621196 (94.14%)	173339 (0.00%)	2623460427 (39.58%)
LG38_3	7071274536 (100.00%)	6916209550 (97.81%)	6619180484 (93.61%)	187168 (0.00%)	2821407425 (39.90%)	6816699516 (96.40%)	6695235191 (98.22%)	6420269448 (94.18%)	178811 (0.00%)	2699412078 (39.60%)
LG38_4	6992202688 (100.00%)	6831528939 (97.70%)	6524177835 (93.31%)	185711 (0.00%)	2784450952 (39.82%)	6803534176 (97.30%)	6674076856 (98.10%)	6385203993 (93.85%)	179236 (0.00%)	2696715002 (39.64%)
LG38_5	6610063932 (100.00%)	6460684003 (97.74%)	6175175605 (93.42%)	173904 (0.00%)	2633902142 (39.85%)	6393343393 (96.72%)	6275166603 (98.15%)	6009456149 (94.00%)	166626 (0.00%)	2533036813 (39.62%)
NG31_1	6189417368 (100.00%)	6087057913 (98.35%)	5869433780 (94.83%)	51748 (0.00%)	2512416911 (40.59%)	6058221932 (97.88%)	5978212456 (98.68%)	5773193582 (95.30%)	49156 (0.00%)	2450143445 (40.44%)
NG31_10	4796755740 (100.00%)	4638408599 (96.70%)	4394516872 (91.61%)	1424025 (0.03%)	1900906878 (39.63%)	4621593013 (96.35%)	4508987435 (97.56%)	4287327068 (92.77%)	50341 (0.00%)	1823774036 (39.46%)
NG31_11	4048786928 (100.00%)	3915093923 (96.70%)	3708992059 (91.61%)	1210108 (0.03%)	1609217289 (39.75%)	3892270832 (96.13%)	3797183786 (97.56%)	3610304304 (92.76%)	41249 (0.00%)	1538458776 (39.53%)
NG31_12	2226203296 (100.00%)	2172683285 (97.60%)	2068153002 (92.90%)	30447 (0.00%)	872635496 (39.20%)	2184932497 (98.15%)	2140073478 (97.95%)	2040284286 (93.38%)	29522 (0.00%)	854104566 (39.09%)
NG31_13	4324249036 (100.00%)	4224723903 (97.70%)	4027728030 (93.14%)	58247 (0.00%)	1686420867 (39.00%)	4224783758 (97.70%)	4142263066 (98.05%)	3955338262 (93.62%)	56244 (0.00%)	1640904149 (38.84%)
NG31_18	15883314860 (100.00%)	15489177938 (97.52%)	14742209288 (92.82%)	214385 (0.00%)	6218562315 (39.15%)	15532909423 (97.79%)	15207866401 (97.91%)	14499399583 (93.35%)	207175 (0.00%)	6059094846 (39.01%)
NG31_19	5943831740 (100.00%)	5808463792 (97.72%)	5544443348 (93.28%)	3968 (0.00%)	2376584772 (39.98%)	5778585719 (97.22%)	5668501560 (98.09%)	5420140232 (93.80%)	3936 (0.00%)	2298748203 (39.78%)
NG31_2	4507632664 (100.00%)	4338380527 (96.25%)	4088125896 (90.69%)	1333880 (0.03%)	1793235625 (39.78%)	4311128276 (95.64%)	4193147307 (97.26%)	3967975864 (92.04%)	46105 (0.00%)	1703085413 (39.50%)
NG31_20	3115120456 (100.00%)	3043783442 (97.71%)	2904828040 (93.25%)	2098 (0.00%)	1243203086 (39.91%)	3026265580 (97.15%)	2968420668 (98.09%)	2837862473 (93.77%)	2075 (0.00%)	1202358515 (39.73%)
NG31_3	8033190488 (100.00%)	7751493862 (96.49%)	7323261426 (91.16%)	2355810 (0.03%)	3172607306 (39.49%)	7742662920 (96.38%)	7541702393 (97.40%)	7152025298 (92.37%)	83163 (0.00%)	3046396424 (39.35%)
NG31_4	2861432060 (100.00%)	2770275905 (96.81%)	2627263871 (91.82%)	880621 (0.03%)	1132223486 (39.57%)	2742319234 (95.84%)	2676854229 (97.61%)	2547314324 (92.89%)	29148 (0.00%)	1078796938 (39.34%)
NG31_6	5847124628 (100.00%)	5648978941 (96.61%)	5345620384 (91.42%)	1824079 (0.03%)	2330694841 (39.86%)	5596894663 (95.72%)	5457019713 (97.50%)	5183289178 (92.61%)	59659 (0.00%)	2214531093 (39.57%)
NG31_7	5959833152 (100.00%)	5760299510 (96.65%)	5452790358 (91.49%)	1862294 (0.03%)	2372316927 (39.81%)	5718719128 (95.95%)	5576604418 (97.51%)	5298125946 (92.65%)	61376 (0.00%)	2261508184 (39.55%)
NG31_8	6317268452 (100.00%)	6115652023 (96.81%)	5799701317 (91.81%)	1946956 (0.03%)	2513023863 (39.78%)	5997206653 (94.93%)	5855147087 (97.63%)	5572667669 (92.92%)	64056 (0.00%)	2363574044 (39.41%)
NG31_9	3702457732 (100.00%)	3578530401 (96.65%)	3387526952 (91.49%)	1083518 (0.03%)	1468070243 (39.65%)	3576202996 (96.59%)	3487423583 (97.52%)	3313179460 (92.65%)	39315 (0.00%)	1412187915 (39.49%)
NG32_16	3235310108 (100.00%)	3162885924 (97.76%)	3018162474 (93.29%)	5155 (0.00%)	1262227498 (39.01%)	3167090465 (97.89%)	3107194518 (98.11%)	2969601760 (93.76%)	4925 (0.00%)	1230803315 (38.86%)
NG32_20	13714513644 (100.00%)	13365397336 (97.45%)	12702725831 (92.62%)	22497 (0.00%)	5425484403 (39.56%)	13460546154 (98.15%)	13173366421 (97.87%)	12542238762 (93.18%)	21583 (0.00%)	5313297649 (39.47%)
NG32_23	7126596316 (100.00%)	6935217329 (97.31%)	6595708503 (92.55%)	186959 (0.00%)	2828544208 (39.69%)	6905365952 (96.90%)	6758422237 (97.87%)	6443435173 (93.31%)	144813 (0.00%)	2723622901 (39.44%)
NG32_32	6669097592 (100.00%)	6505727178 (97.55%)	6190055140 (92.82%)	11181 (0.00%)	2636383136 (39.53%)	6535825399 (98.00%)	6401448300 (97.94%)	6101172131 (93.35%)	10722 (0.00%)	2576423785 (39.42%)
NG32_7	5270062188 (100.00%)	5147568028 (97.68%)	4910777207 (93.18%)	3463 (0.00%)	2092619606 (39.71%)	5123148091 (97.21%)	5024131458 (98.07%)	4801502979 (93.72%)	3427 (0.00%)	2025221723 (39.53%)
NG33_31	4424449064 (100.00%)	4310380024 (97.42%)	4096308554 (92.58%)	2806 (0.00%)	1726419217 (39.02%)	4338253904 (98.05%)	4244243942 (97.83%)	4040680218 (93.14%)	2775 (0.00%)	1689995755 (38.96%)
NG33_32	4550688768 (100.00%)	4439544668 (97.56%)	4226864900 (92.88%)	2910 (0.00%)	1769985766 (38.89%)	4459814507 (98.00%)	4368219165 (97.95%)	4166141593 (93.42%)	2887 (0.00%)	1731707422 (38.83%)
NG33_33	3517006584 (100.00%)	3433743038 (97.63%)	3272525701 (93.05%)	2359 (0.00%)	1369910921 (38.95%)	3422556412 (97.31%)	3354274701 (98.00%)	3202285121 (93.56%)	2338 (0.00%)	1326121822 (38.75%)
NG33_35	4052868008 (100.00%)	3897992269 (96.18%)	3648565481 (90.02%)	38084 (0.00%)	1611171348 (39.75%)	3876982975 (95.66%)	3753049043 (96.80%)	3522418914 (90.85%)	34756 (0.00%)	1530582505 (39.48%)
NG33_37	4201542292 (100.00%)	4030291972 (95.92%)	3761350517 (89.52%)	39647 (0.00%)	1660783812 (39.53%)	4065627628 (96.77%)	3926026188 (96.57%)	3674526339 (90.38%)	36346 (0.00%)	1604640231 (39.47%)
NG33_38	6050085512 (100.00%)	5820839291 (96.21%)	5453923404 (90.15%)	56748 (0.00%)	2391228813 (39.52%)	5796845822 (95.81%)	5613437990 (96.84%)	5274059534 (90.98%)	51898 (0.00%)	2280384321 (39.34%)
NG33_39	5723466768 (100.00%)	5518489516 (96.42%)	5180084335 (90.51%)	54238 (0.00%)	2280906764 (39.85%)	5499096650 (96.08%)	5334300291 (97.00%)	5020004999 (91.29%)	49527 (0.00%)	2178063596 (39.61%)
NG33_40	6360576748 (100.00%)	6175859963 (97.10%)	5858009108 (92.10%)	166910 (0.00%)	2525760578 (39.71%)	6165735647 (96.94%)	6024414540 (97.71%)	5729640066 (92.93%)	129022 (0.00%)	2433015180 (39.46%)
NG33_41	9778340668 (100.00%)	9514957210 (97.31%)	9049180330 (92.54%)	255166 (0.00%)	3883223559 (39.71%)	9545250584 (97.62%)	9340195086 (97.85%)	8903927738 (93.28%)	199525 (0.00%)	3777961522 (39.58%)
NG33_42	6487601144 (100.00%)	6259771547 (96.49%)	5878398645 (90.61%)	61206 (0.00%)	2570331339 (39.62%)	6273200756 (96.70%)	6087263027 (97.04%)	5730411506 (91.35%)	55984 (0.00%)	2474397535 (39.44%)
PG39_1	7362618208 (100.00%)	7193698579 (97.71%)	6868693866 (93.29%)	195879 (0.00%)	2914844716 (39.59%)	7185304012 (97.59%)	7048529996 (98.10%)	6741894082 (93.83%)	189653 (0.00%)	2835408462 (39.46%)
PG39_2	5459150240 (100.00%)	5296669812 (97.02%)	5012129392 (91.81%)	23715 (0.00%)	2163820768 (39.64%)	5265254425 (96.45%)	5137496619 (97.57%)	4873525229 (92.56%)	22090 (0.00%)	2077525763 (39.46%)
PG39_3	5828745568 (100.00%)	5655965327 (97.04%)	5354509379 (91.86%)	24965 (0.00%)	2315308270 (39.72%)	5612241302 (96.29%)	5477065243 (97.59%)	5198310545 (92.62%)	23338 (0.00%)	2216491032 (39.49%)
PG39_4	4419137980 (100.00%)	4285011908 (96.96%)	4048598638 (91.62%)	18529 (0.00%)	1756580427 (39.75%)	4309027239 (97.51%)	4199914625 (97.47%)	3976923762 (92.29%)	17552 (0.00%)	1707832346 (39.63%)
PG39_5	4906276080 (100.00%)	4758740358 (96.99%)	4500843786 (91.74%)	20654 (0.00%)	1948346663 (39.71%)	4727032769 (96.35%)	4610825361 (97.54%)	4371627510 (92.48%)	19252 (0.00%)	1866614431 (39.49%)
WG29_1	4494853232 (100.00%)	4350685732 (96.79%)	4127449462 (91.83%)	1339884 (0.03%)	1803329780 (40.12%)	4239971417 (94.33%)	4140188259 (97.65%)	3942748710 (92.99%)	45107 (0.00%)	1683443596 (39.70%)
WG29_10	3219335108 (100.00%)	3153019470 (97.94%)	3023385565 (93.91%)	2143 (0.00%)	1284121081 (39.89%)	3106671962 (96.50%)	3054700080 (98.33%)	2934751487 (94.47%)	1954 (0.00%)	1231841695 (39.65%)
WG29_11	4203652696 (100.00%)	4115998096 (97.91%)	3943731943 (93.82%)	2618 (0.00%)	1677586447 (39.91%)	4052967166 (96.42%)	3983927457 (98.30%)	3824779826 (94.37%)	2364 (0.00%)	1605760902 (39.62%)
WG29_12	3658969096 (100.00%)	3581843998 (97.89%)	3431304999 (93.78%)	2449 (0.00%)	1462009810 (39.96%)	3536088431 (96.64%)	3475117997 (98.28%)	3335511219 (94.33%)	2226 (0.00%)	1403833316 (39.70%)
WG29_13	5100146408 (100.00%)	4936549022 (96.79%)	4681975499 (91.80%)	1574394 (0.03%)	2037354162 (39.95%)	4876765797 (95.62%)	4761428408 (97.63%)	4532047329 (92.93%)	52487 (0.00%)	1931464727 (39.61%)
WG29_14	4731013432 (100.00%)	4582451708 (96.86%)	4350804241 (91.96%)	1449309 (0.03%)	1896567559 (40.09%)	4509739276 (95.32%)	4405536392 (97.69%)	4197733754 (93.08%)	49177 (0.00%)	1792131066 (39.74%)
WG29_15	5376235588 (100.00%)	5209089893 (96.89%)	4946268185 (92.00%)	1667860 (0.03%)	2141976759 (39.84%)	5158089577 (95.94%)	5039326903 (97.70%)	4801518131 (93.09%)	54710 (0.00%)	2042468057 (39.60%)
WG29_2	4788763980 (100.00%)	4634766294 (96.78%)	4395681002 (91.79%)	1412890 (0.03%)	1920802887 (40.11%)	4557311327 (95.17%)	4448962891 (97.62%)	4234958980 (92.93%)	48331 (0.00%)	1813547169 (39.79%)
WG29_3	5407484392 (100.00%)	5235196360 (96.81%)	4967670318 (91.87%)	1668693 (0.03%)	2154756111 (39.85%)	5134512686 (94.95%)	5014176505 (97.66%)	4775462559 (93.01%)	54648 (0.00%)	2030770987 (39.55%)
WG29_4	4203176712 (100.00%)	4111327274 (97.81%)	3933977037 (93.60%)	2737 (0.00%)	1687024829 (40.14%)	4024577095 (95.75%)	3953069206 (98.22%)	3790395812 (94.18%)	2450 (0.00%)	1603663726 (39.85%)
WG29_5	3696395468 (100.00%)	3616556013 (97.84%)	3460730815 (93.62%)	2395 (0.00%)	1488080457 (40.26%)	3586858368 (97.04%)	3522648739 (98.21%)	3376811225 (94.14%)	2194 (0.00%)	1437163972 (40.07%)
WG29_6	4624672756 (100.00%)	4525165477 (97.85%)	4330986465 (93.65%)	2868 (0.00%)	1840732330 (39.80%)	4430886067 (95.81%)	4352922924 (98.24%)	4174354843 (94.21%)	2453 (0.00%)	1750381321 (39.50%)
WG29_7	4390402292 (100.00%)	4293091242 (97.78%)	4106582014 (93.54%)	2839 (0.00%)	1748369405 (39.82%)	4221962768 (96.16%)	4145705115 (98.19%)	3973684587 (94.12%)	2496 (0.00%)	1668887100 (39.53%)
WG29_8	5519580044 (100.00%)	5396625382 (97.77%)	5160619895 (93.50%)	3365 (0.00%)	2206098396 (39.97%)	5301790151 (96.05%)	5205261605 (98.18%)	4987807984 (94.08%)	3148 (0.00%)	2102815732 (39.66%)
WG29_9	3628221836 (100.00%)	3547988258 (97.79%)	3394205973 (93.55%)	2452 (0.00%)	1447006646 (39.88%)	3490740813 (96.21%)	3427910351 (98.20%)	3285999280 (94.13%)	2201 (0.00%)	1383695460 (39.64%)
